# Supplementary material for: The Cavin-1/Caveolin-1 interaction attenuates BMP/Smad signaling in pulmonary hypertension by interfering with BMPR2/Caveolin-1 binding
Source: Commun Biol. 2024 Jan 5;7:40. doi: 10.1038/s42003-023-05693-2 (PMC10770141; doi:10.1038/s42003-023-05693-2)
Supplement: Supplementary file 4 — Supplementary Data 1 [file 42003_2023_5693_MOESM4_ESM.xlsx]

## Sheet: Figure 1a
Figure 1a. Number of caveolae in PAECs and PASMCs of WT mice and CAV1-/- mice
a) Number of caveolae in PAECs of WT and CAV1-/- mice (/μm2)
	WT	CAV1-/-
	15.7268	2.48216
	19.5236	0
	19.0416	0
	15.748	0
	22.6142	3.31455
	17.1262	0
		0
		0
		0
		0
		0
b) Number of caveolae in PASMCs of WT and CAV1-/- mice (/μm2)
	WT	CAV1-/-
	31.1284	0
	10.8992	0
	26.8745	0
	15.3359	0
	21.0084	2.55493
	15.2376	0
		0

## Sheet: Figure 3c
Figure 3c. PLA for the interaction between CAV1 and Cavin-1 or CAV1 and BMPR2 in normoxia or hypoxia stimulated hPAECs
a) Number of PLA puncta per cell for the interaction between CAV1 and Cavin-1 in normoxia or hypoxia stimulated hPAECs
	Normoxia	Hypoxia
	59	272
	124	268
	51	194
	87	97
	99	275
	74	116
	87	87
	162	130
	111	349
	100	72
	76	87
	59	173
	131	118
	141	101
	100	80
	56	276
	115	119
	69	147
	141	171
	178	200
	78	221
	53	154
	54	80
	74	194
	61	152
	79	421
	51	269
	40	221
	84	186
	135	228
	138	153
	125	112
	193	93
	95	90
	51	152
	176
	91
	126
	73
	77
	130
b) Number of PLA puncta per cell for the interaction between CAV1 and BMPR2 in normoxia or hypoxia stimulated hPAECs
	Normoxia	Hypoxia
	442	117
	243	191
	247	410
	259	180
	452	129
	220	552
	708	144
	629	205
	726	257
	980	491

## Sheet: Figure 4c
Figure 4c. PLA for the interaction between CAV1 and BMPR2 in pcDNA3.1+ or pFLAG-CMV-4-hCavin-1 transfected hPAECs
a) Number of PLA puncta per cell for the interaction between CAV1 and BMPR2 in pcDNA3.1+ or pFLAG-CMV-4-hCavin-1 transfected hPAECs
	pcDNA3.1+	pFLAG-CMV-4-hCavin-1
	387	378
	592	538
	505	527
	531	215
	464	368
	1080	574
	1139	461
	700	291
	809	739
	1458	749
	488	393

## Sheet: Figure 6b
Figure 6b. Size and uumber of caveolae in PAECs of WT, CAV1-/-, CAV1+/-, and CAV1+/-/Cavin-1+/- mice
a) Size of caveolae in PAECs of WT, CAV1+/-, and CAV1+/-/Cavin-1+/- mice (nm)						b) Number of caveolae in PAECs of WT, CAV1+/-, and CAV1+/-/Cavin-1+/- mice (/μm2)
	WT	CAV1+/-	CAV1+/-/Cavin-1+/-				WT	CAV1+/-	CAV1+/-/Cavin-1+/-
	63.6975	69.2725	80.3235				33.2512	38.4008	14.7992
	76.303	60.5605	57.9975				40.1302	15.7846	18.5109
	74.815	66.612	51.1675				16.6667	22.185	34.0467
	71.8035	58.822	47.226				31.4637	21.683	18.4136
	66.533	81.925	63.9265				41.1765	12.28	34.2531
	65.159	58.388	76.835				42.2164	14.9813	28.9855
	73.825	52.696	75				40	15.1249	10.6149
	61.1055	60.967	76.146				45.9016	22.1729	24.7525
	66.63	50.975	68.227					32.5318	15.625
	60.781	52.252	75.2105					26.9906	18.0681
	61.727	62.152	105.544					17.3134	36.7089
	62.58	62.8385	106.484					22.6223	23.8727
	68.9055	63.06	69.854					19.0114	22.8883
	76.145	57.117	66.0735					34.8706	11.2803
	71.4615	50.937	86.4005					32.5834
	63.573	44.152	81.121					13.834
	48.2225	58.752	77.2665
	73.3125	56.093	62.9595
	78.5235	60.9755	64.5195
	68.434	54.2065	67.1305
	65.162	69.7975	66.4345
	72.632	61.989	57.411
	90.781	54.349	60.5215
	81.2745	94.8095	64.342
	66.216	64.3685	49.8365
	70.571	38.6375	42.158
	53.942	58.8315	75.5585
	67.1635	73.068	61.985
	66.526	75.683	59.704
	57.2995	80.177	56.233
	47.4635	76.048	59.2185
	71.13	58.075	48.1015
	63.4045	58.962	53.83
	71.1365	79.8415	49.6165
	78.882	71.8425	64.634
	64.092	76.4715	87.0205
	74.7155	68.4845	72.856
	74.1565	67.479	65.595
	67.594	65.783	77.218
	59.6175	56.057	59.377
	73.1755	83.113	64.721
	60.5045	76.555	69.502
	78.0295	61.5965	66.562
	63.0165	74.363	64.051
	73.8845	70.997	33.658
	78.805	55.9095	67.889
	78.692	67.521	44.205
	75.267
	81.0595

## Sheet: Figure 6c
Figure 6c. RV systolic pressure (RVSP) in WT, CAV1+/-, and CAV1+/-/Cavin-1+/- mice under normoxic conditions (mmHg)
	WT	CAV1+/-	CAV1+/-/Cavin-1+/-
	16.833	23.888	15.307
	13.357	21.678	14.34
	17.213	22.648	16.805
	13.604	26.356	18.303
	17.711	21.757	17.432

## Sheet: Figure 6d
Figure 6d. RV or LV and septum weights in WT, CAV1+/-, and CAV1+/-/Cavin-1+/- mice (mg)
	WT		CAV1+/-		CAV1+/-/Cavin-1+/-
	RV	LV+S	RV	LV+S	RV	LV+S
	12.3	95.6	34.9	73.7	31.2	94.7
	16	87.4	24.4	71.8	22	78
	9	86.8	31.8	123	24	68.6
	26.6	94.8	33.6	103.6	22.4	71.6
	30.4	94.5	36	89.2	37.8	135.4
	21.3	84	34.4	93.8	25.8	114.6
	27	120.4	26.8	89.7	20	68.5
	20	107.6	30.2	98.2	11.8	61.5
	12.2	98	22	67	14.5	78.7
	18.6	100.8	24.6	85.3	16	73.2
					16.8	71
					17.9	79.1

## Sheet: Supplementary Figure 1a
Supplementary Figure 1a. RV systolic pressure (RVSP) in WT and CAV1-/- mice under normoxic conditions (mmHg)
	WT	CAV1-/-
	18.677	29.064
	16.186	23.757
	17.237	18.046
	14.767	34.432
	16.921	29.965

## Sheet: Supplementary Figure 1b
Supplementary Figure 1b. RV or LV and septum weights in WT and CAV1-/- mice (mg)
	WT		CAV1-/-
	RV	LV+S	RV	LV+S
	0.024	0.1011	0.0295	0.0983
	0.0264	0.0962	0.034	0.1097
	0.0225	0.1058	0.0343	0.1064
	0.0195	0.0946	0.0515	0.1721
	0.021	0.0881	0.0348	0.1112
	0.0263	0.109	0.0325	0.101
	0.0203	0.0901

## Sheet: Supplementary Figure 6
Supplementary Figure 6. Capsase 3/7 activity in control siRNA or CAV1-specific siRNA transfected hPAECs under hypoxia stimulation with ischemic buffer
a) Luminescence in control siRNA or CAV1-specific siRNA transfected hPAECs under hypoxia stimulation for 2 hr (RLU)
	Control siRNA	CAV1 siRNA
	40649	26148
	35720	21834
	31839	24665
	41075	25835
		23762
	ischemic buffer	156

## Sheet: Supplementary Figure 7
Supplementary Figure 7. Identified proteins by the screening with BioID that interact withCAV1 in hPAECs
	Identified Proteins	Accession Number	Alternate ID	Molecular Weight	CAV1	HA	Fisher's Exact Test (p-value)(p < 0.01)	Fold Change by Sample	Taxonomy	behavior	biological adhesion	biological process	biological regulation	cell killing	cellular component organization or biogenesis	cellular process	detoxification	developmental process	growth	immune system process	localization	locomotion	metabolic process	multi-organism process	multicellular organismal process	presynaptic process involved in chemical synaptic transmission	reproduction	reproductive process	response to stimulus	rhythmic process	signaling	single-organism process	cell	cell junction	cell part	cellular component	extracellular region	extracellular region part	macromolecular complex	membrane	membrane part	membrane-enclosed lumen	nucleoid	organelle	organelle part	supramolecular complex	synapse	synapse part	antioxidant activity
	Myosin-9 OS=Homo sapiens OX=9606 GN=MYH9 PE=1 SV=4	MYH9_HUMAN	MYH9	227 kDa	917	594	0.078	1.5	Homo sapiens		platelet aggregation, single organismal cell-cell adhesion	actin cytoskeleton reorganization, actin filament-based movement, actomyosin structure organization, angiogenesis, blood vessel endothelial cell migration, cell morphogenesis involved in differentiation, cytokinesis, establishment of T cell polarity, establishment of meiotic spindle localization, in utero embryonic development, integrin-mediated signaling pathway, leukocyte migration, meiotic spi…	integrin-mediated signaling pathway, negative regulation of actin filament severing, platelet aggregation, positive regulation of protein processing in phagocytic vesicle, regulation of cell shape		actin cytoskeleton reorganization, actomyosin structure organization, establishment of meiotic spindle localization, meiotic spindle organization, phagocytosis, engulfment, platelet formation, uropod organization	actin cytoskeleton reorganization, actin filament-based movement, actomyosin structure organization, blood vessel endothelial cell migration, cell morphogenesis involved in differentiation, cytokinesis, establishment of T cell polarity, establishment of meiotic spindle localization, integrin-mediated signaling pathway, leukocyte migration, meiotic spindle organization, monocyte differentiation, m…		angiogenesis, cell morphogenesis involved in differentiation, in utero embryonic development, monocyte differentiation, myoblast fusion, platelet formation		establishment of T cell polarity, leukocyte migration, monocyte differentiation, platelet formation	blood vessel endothelial cell migration, establishment of meiotic spindle localization, leukocyte migration, phagocytosis, engulfment, protein transport	blood vessel endothelial cell migration, leukocyte migration	membrane protein ectodomain proteolysis		angiogenesis, blood vessel endothelial cell migration, in utero embryonic development, monocyte differentiation, platelet aggregation, platelet formation		establishment of meiotic spindle localization, meiotic spindle organization	establishment of meiotic spindle localization, meiotic spindle organization	integrin-mediated signaling pathway, platelet aggregation		integrin-mediated signaling pathway	actin cytoskeleton reorganization, actin filament-based movement, actomyosin structure organization, angiogenesis, blood vessel endothelial cell migration, cell morphogenesis involved in differentiation, cytokinesis, establishment of T cell polarity, establishment of meiotic spindle localization, in utero embryonic development, integrin-mediated signaling pathway, leukocyte migration, meiotic spi…	COP9 signalosome, actin cytoskeleton, actomyosin contractile ring, brush border, cell cortex, cell leading edge, cleavage furrow, cortical cytoskeleton, cytoplasm, cytosol, immunological synapse, integrin complex, myosin II complex, myosin II filament, nucleus, plasma membrane, ruffle, spindle, stress fiber, uropod	cell-cell adherens junction, focal adhesion	COP9 signalosome, actin cytoskeleton, actomyosin contractile ring, brush border, cell cortex, cell leading edge, cleavage furrow, cortical cytoskeleton, cytoplasm, cytosol, immunological synapse, integrin complex, myosin II complex, myosin II filament, nucleus, plasma membrane, ruffle, spindle, stress fiber, uropod	COP9 signalosome, actin cytoskeleton, actomyosin, actomyosin contractile ring, brush border, cell cortex, cell leading edge, cell-cell adherens junction, cleavage furrow, cortical cytoskeleton, cytoplasm, cytosol, extracellular exosome, focal adhesion, immunological synapse, integrin complex, membrane, myosin II complex, myosin II filament, neuromuscular junction, nucleus, plasma membrane, ruffle…	extracellular exosome	extracellular exosome	COP9 signalosome, integrin complex, myosin II complex, myosin II filament, myosin complex	immunological synapse, integrin complex, plasma membrane	immunological synapse, integrin complex			COP9 signalosome, actin cytoskeleton, actomyosin contractile ring, cortical cytoskeleton, cytoskeleton, extracellular exosome, myosin II complex, myosin II filament, nucleus, spindle, stress fiber	COP9 signalosome, actomyosin, actomyosin contractile ring, myosin II complex, myosin II filament, spindle, stress fiber		neuromuscular junction
	Vimentin OS=Homo sapiens OX=9606 GN=VIM PE=1 SV=4	VIME_HUMAN	VIM	54 kDa	512	345	0.36	1.5	Homo sapiens			Bergmann glial cell differentiation, SMAD protein signal transduction, astrocyte development, intermediate filament organization, intermediate filament-based process, lens fiber cell development, muscle filament sliding, negative regulation of neuron projection development, positive regulation of gene expression, viral process	SMAD protein signal transduction, negative regulation of neuron projection development, positive regulation of gene expression		intermediate filament organization	Bergmann glial cell differentiation, SMAD protein signal transduction, astrocyte development, intermediate filament organization, intermediate filament-based process, lens fiber cell development, muscle filament sliding, negative regulation of neuron projection development, viral process		Bergmann glial cell differentiation, astrocyte development, lens fiber cell development, negative regulation of neuron projection development						viral process	Bergmann glial cell differentiation, astrocyte development, lens fiber cell development, muscle filament sliding, negative regulation of neuron projection development				SMAD protein signal transduction		SMAD protein signal transduction	Bergmann glial cell differentiation, SMAD protein signal transduction, astrocyte development, intermediate filament organization, lens fiber cell development, muscle filament sliding, negative regulation of neuron projection development	cell leading edge, cell projection, cytoplasm, cytoskeleton, cytosol, intermediate filament, intermediate filament cytoskeleton, neuron projection, peroxisome, plasma membrane	focal adhesion	cell leading edge, cell projection, cytoplasm, cytoskeleton, cytosol, intermediate filament, intermediate filament cytoskeleton, neuron projection, peroxisome, plasma membrane	cell leading edge, cytoplasm, cytoskeleton, cytosol, extracellular exosome, focal adhesion, intermediate filament, intermediate filament cytoskeleton, neuron projection, peroxisome, plasma membrane	extracellular exosome	extracellular exosome		plasma membrane				extracellular exosome, intermediate filament, intermediate filament cytoskeleton, peroxisome	intermediate filament	intermediate filament
	Actin, cytoplasmic 1 OS=Homo sapiens OX=9606 GN=ACTB PE=1 SV=1	ACTB_HUMAN (+1)	ACTB	42 kDa	207	160	0.15	1.3	Homo sapiens		platelet aggregation	ATP-dependent chromatin remodeling, Fc-gamma receptor signaling pathway involved in phagocytosis, cell junction assembly, ephrin receptor signaling pathway, movement of cell or subcellular component, platelet aggregation, positive regulation of gene expression, epigenetic, retina homeostasis, substantia nigra development, vascular endothelial growth factor receptor signaling pathway	Fc-gamma receptor signaling pathway involved in phagocytosis, ephrin receptor signaling pathway, platelet aggregation, positive regulation of gene expression, epigenetic, retina homeostasis, vascular endothelial growth factor receptor signaling pathway		ATP-dependent chromatin remodeling, cell junction assembly	ATP-dependent chromatin remodeling, Fc-gamma receptor signaling pathway involved in phagocytosis, cell junction assembly, ephrin receptor signaling pathway, movement of cell or subcellular component, platelet aggregation, vascular endothelial growth factor receptor signaling pathway		substantia nigra development		Fc-gamma receptor signaling pathway involved in phagocytosis	Fc-gamma receptor signaling pathway involved in phagocytosis				platelet aggregation, retina homeostasis, substantia nigra development				Fc-gamma receptor signaling pathway involved in phagocytosis, ephrin receptor signaling pathway, platelet aggregation, vascular endothelial growth factor receptor signaling pathway		Fc-gamma receptor signaling pathway involved in phagocytosis, ephrin receptor signaling pathway, vascular endothelial growth factor receptor signaling pathway	Fc-gamma receptor signaling pathway involved in phagocytosis, cell junction assembly, ephrin receptor signaling pathway, movement of cell or subcellular component, platelet aggregation, retina homeostasis, substantia nigra development, vascular endothelial growth factor receptor signaling pathway	MLL5-L complex, NuA4 histone acetyltransferase complex, cytoplasm, cytoplasmic ribonucleoprotein granule, cytoskeleton, cytosol, dense body, intracellular ribonucleoprotein complex, nuclear chromatin, nucleoplasm, plasma membrane	focal adhesion	MLL5-L complex, NuA4 histone acetyltransferase complex, cytoplasm, cytoplasmic ribonucleoprotein granule, cytoskeleton, cytosol, dense body, intracellular ribonucleoprotein complex, nuclear chromatin, nucleoplasm, plasma membrane	MLL5-L complex, NuA4 histone acetyltransferase complex, blood microparticle, cytoplasm, cytoplasmic ribonucleoprotein granule, cytoskeleton, cytosol, dense body, extracellular exosome, extracellular space, focal adhesion, intracellular ribonucleoprotein complex, nuclear chromatin, nucleoplasm, plasma membrane, protein complex	blood microparticle, extracellular exosome, extracellular space	blood microparticle, extracellular exosome, extracellular space	MLL5-L complex, NuA4 histone acetyltransferase complex, cytoplasmic ribonucleoprotein granule, protein complex	plasma membrane		MLL5-L complex, NuA4 histone acetyltransferase complex, nuclear chromatin		MLL5-L complex, NuA4 histone acetyltransferase complex, cytoplasmic ribonucleoprotein granule, cytoskeleton, extracellular exosome, nuclear chromatin, nucleoplasm	MLL5-L complex, NuA4 histone acetyltransferase complex, nuclear chromatin, nucleoplasm
	Fibronectin OS=Homo sapiens OX=9606 GN=FN1 PE=1 SV=4	FINC_HUMAN	FN1	263 kDa	112	54	0.015	2.1	Homo sapiens		calcium-independent cell-matrix adhesion, cell adhesion, substrate adhesion-dependent cell spreading	acute-phase response, angiogenesis, calcium-independent cell-matrix adhesion, cell activation, cell-substrate junction assembly, cellular response to BMP stimulus, cellular response to glucose stimulus, cellular response to interleukin-1, cellular response to lipopolysaccharide, cellular response to mercury ion, cellular response to platelet-derived growth factor stimulus, cellular response to pr…	cellular response to glucose stimulus, negative regulation of apoptotic process, negative regulation of transforming growth factor-beta secretion, positive regulation of axon extension, positive regulation of cell migration, positive regulation of cell proliferation, positive regulation of chemotaxis, positive regulation of fibroblast proliferation, positive regulation of gene expression, positiv…		cell-substrate junction assembly, extracellular matrix disassembly, extracellular matrix organization, integrin activation, positive regulation of axon extension, substrate adhesion-dependent cell spreading	cell activation, cell-substrate junction assembly, cellular response to BMP stimulus, cellular response to glucose stimulus, cellular response to interleukin-1, cellular response to lipopolysaccharide, cellular response to mercury ion, cellular response to platelet-derived growth factor stimulus, cellular response to prostaglandin E stimulus, cellular response to transforming growth factor beta s…		angiogenesis, endodermal cell differentiation, glial cell migration, positive regulation of axon extension, substrate adhesion-dependent cell spreading		leukocyte migration	glial cell migration, leukocyte migration, platelet degranulation	glial cell migration, leukocyte migration	peptide cross-linking	cellular response to lipopolysaccharide	angiogenesis, endodermal cell differentiation, glial cell migration, positive regulation of axon extension				acute-phase response, cellular response to BMP stimulus, cellular response to glucose stimulus, cellular response to interleukin-1, cellular response to lipopolysaccharide, cellular response to mercury ion, cellular response to platelet-derived growth factor stimulus, cellular response to prostaglandin E stimulus, cellular response to transforming growth factor beta stimulus, cellular response to…			angiogenesis, cell activation, cell-substrate junction assembly, cellular response to glucose stimulus, endodermal cell differentiation, extracellular matrix disassembly, extracellular matrix organization, glial cell migration, leukocyte migration, platelet degranulation, positive regulation of axon extension, substrate adhesion-dependent cell spreading	apical plasma membrane, endoplasmic reticulum-Golgi intermediate compartment, platelet alpha granule lumen		apical plasma membrane, endoplasmic reticulum-Golgi intermediate compartment, platelet alpha granule lumen	apical plasma membrane, basal lamina, basement membrane, blood microparticle, endoplasmic reticulum-Golgi intermediate compartment, extracellular exosome, extracellular region, extracellular space, fibrinogen complex, platelet alpha granule lumen, proteinaceous extracellular matrix	basal lamina, basement membrane, blood microparticle, extracellular exosome, extracellular space, fibrinogen complex, proteinaceous extracellular matrix	basal lamina, basement membrane, blood microparticle, extracellular exosome, extracellular space, fibrinogen complex, proteinaceous extracellular matrix	fibrinogen complex	apical plasma membrane	apical plasma membrane	platelet alpha granule lumen		endoplasmic reticulum-Golgi intermediate compartment, extracellular exosome, platelet alpha granule lumen	platelet alpha granule lumen
	Keratin, type II cytoskeletal 1 OS=Homo sapiens OX=9606 GN=KRT1 PE=1 SV=6	K2C1_HUMAN	KRT1	66 kDa	85	105	< 0.00010	0.8	Homo sapiens			complement activation, lectin pathway, establishment of skin barrier, fibrinolysis, negative regulation of inflammatory response, regulation of angiogenesis, response to oxidative stress, retina homeostasis	complement activation, lectin pathway, establishment of skin barrier, fibrinolysis, negative regulation of inflammatory response, regulation of angiogenesis, retina homeostasis					establishment of skin barrier		complement activation, lectin pathway			complement activation, lectin pathway		establishment of skin barrier, retina homeostasis				complement activation, lectin pathway, response to oxidative stress			establishment of skin barrier, retina homeostasis	cytoskeleton, intermediate filament, keratin filament, nucleus, plasma membrane		cytoskeleton, intermediate filament, keratin filament, nucleus, plasma membrane	blood microparticle, cytoskeleton, extracellular exosome, extracellular matrix, extracellular space, intermediate filament, keratin filament, nucleus, plasma membrane	blood microparticle, extracellular exosome, extracellular matrix, extracellular space	blood microparticle, extracellular exosome, extracellular matrix, extracellular space		plasma membrane				cytoskeleton, extracellular exosome, intermediate filament, keratin filament, nucleus	intermediate filament, keratin filament	intermediate filament, keratin filament
	Nestin OS=Homo sapiens OX=9606 GN=NES PE=1 SV=2	NEST_HUMAN	NES	177 kDa	79	87	0.0015	0.9	Homo sapiens			G2/M transition of mitotic cell cycle, brain development, cell projection morphogenesis, central nervous system development, embryonic camera-type eye development, multicellular organism development, negative regulation of catalytic activity, negative regulation of neuron apoptotic process, negative regulation of protein binding, nervous system development, positive regulation of intermediate fil…	negative regulation of catalytic activity, negative regulation of neuron apoptotic process, negative regulation of protein binding, positive regulation of intermediate filament depolymerization, positive regulation of neural precursor cell proliferation		cell projection morphogenesis	G2/M transition of mitotic cell cycle, cell projection morphogenesis		brain development, cell projection morphogenesis, central nervous system development, embryonic camera-type eye development, multicellular organism development, nervous system development							brain development, central nervous system development, embryonic camera-type eye development, nervous system development							G2/M transition of mitotic cell cycle, brain development, cell projection morphogenesis, central nervous system development, embryonic camera-type eye development, multicellular organism development, nervous system development, stem cell proliferation	cytoplasm, intermediate filament, intermediate filament cytoskeleton		cytoplasm, intermediate filament, intermediate filament cytoskeleton	cytoplasm, intermediate filament, intermediate filament cytoskeleton								intermediate filament, intermediate filament cytoskeleton	intermediate filament	intermediate filament
	Alpha-actinin-1 OS=Homo sapiens OX=9606 GN=ACTN1 PE=1 SV=2	ACTN1_HUMAN	ACTN1	103 kDa	91	55	0.24	1.7	Homo sapiens		focal adhesion assembly, platelet aggregation	actin crosslink formation, actin filament bundle assembly, actin filament network formation, focal adhesion assembly, negative regulation of cellular component movement, platelet activation, platelet aggregation, platelet degranulation, platelet formation, platelet morphogenesis, regulation of apoptotic process, regulation of nucleic acid-templated transcription	negative regulation of cellular component movement, platelet activation, platelet aggregation, regulation of apoptotic process, regulation of nucleic acid-templated transcription		actin crosslink formation, actin filament bundle assembly, actin filament network formation, focal adhesion assembly, platelet formation, platelet morphogenesis	actin crosslink formation, actin filament bundle assembly, actin filament network formation, actin filament organization, focal adhesion assembly, platelet activation, platelet aggregation, platelet degranulation, platelet formation, platelet morphogenesis		platelet formation, platelet morphogenesis		platelet formation	platelet degranulation				platelet activation, platelet aggregation, platelet formation				platelet activation, platelet aggregation			actin crosslink formation, actin filament bundle assembly, actin filament network formation, actin filament organization, focal adhesion assembly, platelet activation, platelet aggregation, platelet degranulation, platelet formation, platelet morphogenesis	Z disc, actin filament, brush border, cytoplasm, cytoskeleton, cytosol, intracellular, plasma membrane, platelet alpha granule lumen, pseudopodium, ruffle, stress fiber	fascia adherens, focal adhesion	Z disc, actin filament, brush border, cytoplasm, cytoskeleton, cytosol, intracellular, plasma membrane, platelet alpha granule lumen, pseudopodium, ruffle, stress fiber	Z disc, actin filament, brush border, cell junction, cytoplasm, cytoskeleton, cytosol, extracellular exosome, extracellular region, extracellular space, fascia adherens, focal adhesion, intracellular, plasma membrane, platelet alpha granule lumen, pseudopodium, ruffle, stress fiber	extracellular exosome, extracellular space	extracellular exosome, extracellular space		plasma membrane		platelet alpha granule lumen		Z disc, actin filament, cytoskeleton, extracellular exosome, platelet alpha granule lumen, stress fiber	Z disc, actin filament, platelet alpha granule lumen, stress fiber	Z disc, actin filament
	Unconventional myosin-Ic OS=Homo sapiens OX=9606 GN=MYO1C PE=1 SV=4	MYO1C_HUMAN	MYO1C	122 kDa	66	65	0.025	1	Homo sapiens			Fc-gamma receptor signaling pathway involved in phagocytosis, mRNA transport, positive regulation of cell migration by vascular endothelial growth factor signaling pathway, positive regulation of gene expression, epigenetic, positive regulation of protein targeting to membrane, positive regulation of vascular endothelial growth factor signaling pathway, protein targeting to membrane, protein tran…	Fc-gamma receptor signaling pathway involved in phagocytosis, positive regulation of cell migration by vascular endothelial growth factor signaling pathway, positive regulation of gene expression, epigenetic, positive regulation of protein targeting to membrane, positive regulation of vascular endothelial growth factor signaling pathway, regulation of bicellular tight junction assembly			Fc-gamma receptor signaling pathway involved in phagocytosis, positive regulation of cell migration by vascular endothelial growth factor signaling pathway				Fc-gamma receptor signaling pathway involved in phagocytosis	Fc-gamma receptor signaling pathway involved in phagocytosis, mRNA transport, protein targeting, protein targeting to membrane								Fc-gamma receptor signaling pathway involved in phagocytosis, positive regulation of cell migration by vascular endothelial growth factor signaling pathway		Fc-gamma receptor signaling pathway involved in phagocytosis, positive regulation of cell migration by vascular endothelial growth factor signaling pathway	Fc-gamma receptor signaling pathway involved in phagocytosis, positive regulation of cell migration by vascular endothelial growth factor signaling pathway	basal plasma membrane, brush border, cytoplasm, cytoplasmic vesicle, cytosol, filamentous actin, lateral plasma membrane, microvillus, myosin I complex, nuclear pore, nucleolus, nucleoplasm, nucleus, plasma membrane, ruffle, stereocilium, stereocilium membrane, stress fiber, unconventional myosin complex		basal plasma membrane, brush border, cytoplasm, cytoplasmic vesicle, cytosol, filamentous actin, lateral plasma membrane, microvillus, myosin I complex, nuclear pore, nucleolus, nucleoplasm, nucleus, plasma membrane, ruffle, stereocilium, stereocilium membrane, stress fiber, unconventional myosin complex	basal plasma membrane, brush border, cytoplasm, cytoplasmic vesicle, cytosol, extracellular exosome, filamentous actin, lateral plasma membrane, membrane raft, microvillus, myosin I complex, nuclear pore, nucleolus, nucleoplasm, nucleus, plasma membrane, ruffle, stereocilium, stereocilium membrane, stress fiber, unconventional myosin complex	extracellular exosome	extracellular exosome	filamentous actin, myosin I complex, nuclear pore	basal plasma membrane, lateral plasma membrane, membrane raft, plasma membrane, stereocilium membrane	basal plasma membrane, lateral plasma membrane, membrane raft, stereocilium membrane	nucleolus, nucleoplasm		cytoplasmic vesicle, extracellular exosome, filamentous actin, myosin I complex, nuclear pore, nucleolus, nucleoplasm, nucleus, stereocilium, stereocilium membrane, stress fiber, unconventional myosin complex	filamentous actin, myosin I complex, myosin complex, nuclear pore, nucleolus, nucleoplasm, stereocilium, stereocilium membrane, stress fiber, unconventional myosin complex	filamentous actin
	Keratin, type I cytoskeletal 10 OS=Homo sapiens OX=9606 GN=KRT10 PE=1 SV=6	K1C10_HUMAN	KRT10	59 kDa	55	64	0.0027	0.9	Homo sapiens			keratinocyte differentiation				keratinocyte differentiation		keratinocyte differentiation							keratinocyte differentiation							keratinocyte differentiation	cytoplasm, intermediate filament, nucleus		cytoplasm, intermediate filament, nucleus	cytoplasm, extracellular exosome, extracellular space, intermediate filament, membrane, nucleus	extracellular exosome, extracellular space	extracellular exosome, extracellular space		membrane				extracellular exosome, intermediate filament, nucleus	intermediate filament	intermediate filament
	Filamin-A OS=Homo sapiens OX=9606 GN=FLNA PE=1 SV=4	FLNA_HUMAN	FLNA	281 kDa	41	37	0.14	1.1	Homo sapiens		platelet aggregation	actin crosslink formation, actin cytoskeleton reorganization, adenylate cyclase-inhibiting dopamine receptor signaling pathway, cell junction assembly, cell projection organization, cilium assembly, cytoplasmic sequestering of protein, establishment of protein localization, mRNA transcription from RNA polymerase II promoter, mitotic spindle assembly, negative regulation of apoptotic process, nega…	adenylate cyclase-inhibiting dopamine receptor signaling pathway, cytoplasmic sequestering of protein, negative regulation of apoptotic process, negative regulation of protein catabolic process, negative regulation of sequence-specific DNA binding transcription factor activity, negative regulation of transcription from RNA polymerase I promoter, platelet activation, platelet aggregation, positive…		actin crosslink formation, actin cytoskeleton reorganization, cell junction assembly, cell projection organization, cilium assembly, mitotic spindle assembly	actin crosslink formation, actin cytoskeleton reorganization, adenylate cyclase-inhibiting dopamine receptor signaling pathway, cell junction assembly, cell projection organization, cilium assembly, cytoplasmic sequestering of protein, mRNA transcription from RNA polymerase II promoter, mitotic spindle assembly, platelet activation, platelet aggregation, platelet degranulation, semaphorin-plexin …		wound healing, spreading of cells			cytoplasmic sequestering of protein, establishment of protein localization, platelet degranulation, protein localization to cell surface, receptor clustering, wound healing, spreading of cells	wound healing, spreading of cells	mRNA transcription from RNA polymerase II promoter		platelet activation, platelet aggregation				adenylate cyclase-inhibiting dopamine receptor signaling pathway, platelet aggregation, semaphorin-plexin signaling pathway, wound healing, spreading of cells		adenylate cyclase-inhibiting dopamine receptor signaling pathway, semaphorin-plexin signaling pathway	actin crosslink formation, actin cytoskeleton reorganization, adenylate cyclase-inhibiting dopamine receptor signaling pathway, cell junction assembly, cell projection organization, cilium assembly, cytoplasmic sequestering of protein, mitotic spindle assembly, platelet activation, platelet aggregation, platelet degranulation, semaphorin-plexin signaling pathway, wound healing, spreading of cells	Myb complex, actin cytoskeleton, actin filament, apical dendrite, cell cortex, cortical cytoskeleton, cytoplasm, cytosol, dendritic shaft, filamentous actin, neuronal cell body, nucleolus, nucleus, perinuclear region of cytoplasm, plasma membrane	cell-cell junction, focal adhesion	Myb complex, actin cytoskeleton, actin filament, apical dendrite, cell cortex, cortical cytoskeleton, cytoplasm, cytosol, dendritic shaft, filamentous actin, neuronal cell body, nucleolus, nucleus, perinuclear region of cytoplasm, plasma membrane	Myb complex, actin cytoskeleton, actin filament, apical dendrite, cell cortex, cell-cell junction, cortical cytoskeleton, cytoplasm, cytosol, dendritic shaft, extracellular exosome, extracellular region, filamentous actin, focal adhesion, neuronal cell body, nucleolus, nucleus, perinuclear region of cytoplasm, plasma membrane	extracellular exosome	extracellular exosome	Myb complex, filamentous actin	plasma membrane		nucleolus		Myb complex, actin cytoskeleton, actin filament, cortical cytoskeleton, cytoskeleton, extracellular exosome, filamentous actin, nucleolus, nucleus	Myb complex, actin filament, filamentous actin, nucleolus	actin filament, filamentous actin
	Basement membrane-specific heparan sulfate proteoglycan core protein OS=Homo sapiens OX=9606 GN=HSPG2 PE=1 SV=4	PGBM_HUMAN	HSPG2	469 kDa	49	25	0.13	2	Homo sapiens			angiogenesis, cellular protein metabolic process, extracellular matrix disassembly, extracellular matrix organization, glycosaminoglycan biosynthetic process, glycosaminoglycan catabolic process, glycosaminoglycan metabolic process, lipoprotein metabolic process, retinoid metabolic process			extracellular matrix disassembly, extracellular matrix organization	cellular protein metabolic process, extracellular matrix disassembly, extracellular matrix organization, retinoid metabolic process		angiogenesis					cellular protein metabolic process, glycosaminoglycan biosynthetic process, glycosaminoglycan catabolic process, glycosaminoglycan metabolic process, lipoprotein metabolic process, retinoid metabolic process		angiogenesis							angiogenesis, extracellular matrix disassembly, extracellular matrix organization, retinoid metabolic process	Golgi lumen, lysosomal lumen, plasma membrane	focal adhesion	Golgi lumen, lysosomal lumen, plasma membrane	Golgi lumen, basement membrane, extracellular exosome, extracellular region, extracellular space, focal adhesion, lysosomal lumen, plasma membrane, proteinaceous extracellular matrix	basement membrane, extracellular exosome, extracellular matrix, extracellular space, proteinaceous extracellular matrix	basement membrane, extracellular exosome, extracellular matrix, extracellular space, proteinaceous extracellular matrix		plasma membrane		Golgi lumen, lysosomal lumen		Golgi lumen, extracellular exosome, lysosomal lumen	Golgi lumen, lysosomal lumen
	Unconventional myosin-VI OS=Homo sapiens OX=9606 GN=MYO6 PE=1 SV=4	MYO6_HUMAN	MYO6	150 kDa	42	33	0.33	1.3	Homo sapiens			DNA damage response, signal transduction by p53 class mediator, actin filament-based movement, endocytosis, intracellular protein transport, positive regulation of transcription from RNA polymerase II promoter, protein transport, regulation of secretion, response to drug, sensory perception of sound, transport	DNA damage response, signal transduction by p53 class mediator, positive regulation of transcription from RNA polymerase II promoter, regulation of secretion			DNA damage response, signal transduction by p53 class mediator, actin filament-based movement					endocytosis, intracellular protein transport, protein transport				sensory perception of sound				DNA damage response, signal transduction by p53 class mediator, response to drug		DNA damage response, signal transduction by p53 class mediator	DNA damage response, signal transduction by p53 class mediator, actin filament-based movement	DNA-directed RNA polymerase II, holoenzyme, Golgi apparatus, apical part of cell, cell cortex, clathrin-coated endocytic vesicle, clathrin-coated pit, clathrin-coated vesicle membrane, cytoplasm, cytosol, endocytic vesicle, filamentous actin, intracellular membrane-bounded organelle, lysosomal membrane, microvillus, nuclear membrane, nucleoplasm, nucleus, perinuclear region of cytoplasm, plasma m…		DNA-directed RNA polymerase II, holoenzyme, Golgi apparatus, apical part of cell, cell cortex, clathrin-coated endocytic vesicle, clathrin-coated pit, clathrin-coated vesicle membrane, cytoplasm, cytosol, endocytic vesicle, filamentous actin, intracellular membrane-bounded organelle, lysosomal membrane, microvillus, nuclear membrane, nucleoplasm, nucleus, perinuclear region of cytoplasm, plasma m…	DNA-directed RNA polymerase II, holoenzyme, Golgi apparatus, apical part of cell, cell cortex, clathrin-coated endocytic vesicle, clathrin-coated pit, clathrin-coated vesicle membrane, cytoplasmic vesicle, cytosol, endocytic vesicle, extracellular exosome, filamentous actin, intracellular membrane-bounded organelle, lysosomal membrane, microvillus, nuclear membrane, nucleoplasm, nucleus, perinucl…	extracellular exosome	extracellular exosome	DNA-directed RNA polymerase II, holoenzyme, filamentous actin, myosin complex, unconventional myosin complex	clathrin-coated pit, clathrin-coated vesicle membrane, lysosomal membrane, nuclear membrane, plasma membrane, ruffle membrane	clathrin-coated pit, ruffle membrane	DNA-directed RNA polymerase II, holoenzyme, nucleoplasm		DNA-directed RNA polymerase II, holoenzyme, Golgi apparatus, clathrin-coated endocytic vesicle, clathrin-coated vesicle membrane, endocytic vesicle, extracellular exosome, filamentous actin, lysosomal membrane, myosin complex, nuclear membrane, nucleoplasm, nucleus, unconventional myosin complex	DNA-directed RNA polymerase II, holoenzyme, clathrin-coated vesicle membrane, filamentous actin, lysosomal membrane, nuclear membrane, nucleoplasm, unconventional myosin complex	filamentous actin
	Histone H3.1 OS=Homo sapiens OX=9606 GN=HIST1H3A PE=1 SV=2	H31_HUMAN	HIST1H3A	15 kDa	23	6	0.018	3.8	Homo sapiens			DNA replication-dependent nucleosome assembly, blood coagulation, cellular protein metabolic process, chromatin silencing at rDNA, gene silencing by RNA, negative regulation of gene expression, epigenetic, positive regulation of defense response to virus by host, positive regulation of gene expression, epigenetic, protein heterotetramerization, regulation of gene silencing, telomere organization,…	blood coagulation, chromatin silencing at rDNA, gene silencing by RNA, negative regulation of gene expression, epigenetic, positive regulation of defense response to virus by host, positive regulation of gene expression, epigenetic, regulation of gene silencing		DNA replication-dependent nucleosome assembly, chromatin silencing at rDNA, protein heterotetramerization, telomere organization	DNA replication-dependent nucleosome assembly, cellular protein metabolic process, chromatin silencing at rDNA, gene silencing by RNA, protein heterotetramerization, telomere organization, xenophagy							cellular protein metabolic process, xenophagy	xenophagy	blood coagulation				blood coagulation, xenophagy			blood coagulation, chromatin silencing at rDNA, gene silencing by RNA	nuclear chromosome, nuclear chromosome, telomeric region, nuclear nucleosome, nucleoplasm, nucleus		nuclear chromosome, nuclear chromosome, telomeric region, nuclear nucleosome, nucleoplasm, nucleus	chromosome, extracellular exosome, extracellular region, membrane, nuclear chromosome, nuclear chromosome, telomeric region, nuclear nucleosome, nucleoplasm, nucleus, protein complex	extracellular exosome	extracellular exosome	nuclear nucleosome, protein complex	membrane		nuclear chromosome, nuclear chromosome, telomeric region, nuclear nucleosome, nucleoplasm		extracellular exosome, nuclear chromosome, nuclear chromosome, telomeric region, nuclear nucleosome, nucleoplasm, nucleus	nuclear chromosome, nuclear chromosome, telomeric region, nuclear nucleosome, nucleoplasm
	Keratin, type I cytoskeletal 9 OS=Homo sapiens OX=9606 GN=KRT9 PE=1 SV=3	K1C9_HUMAN	KRT9	62 kDa	33	43	0.0039	0.8	Homo sapiens			epidermis development, intermediate filament organization, skin development, spermatogenesis			intermediate filament organization	intermediate filament organization		epidermis development, skin development						spermatogenesis	skin development, spermatogenesis		spermatogenesis	spermatogenesis				intermediate filament organization, skin development, spermatogenesis	intermediate filament, nucleus		intermediate filament, nucleus	extracellular exosome, extracellular space, intermediate filament, membrane, nucleus	extracellular exosome, extracellular space	extracellular exosome, extracellular space		membrane				extracellular exosome, intermediate filament, nucleus	intermediate filament	intermediate filament
	Plectin OS=Homo sapiens OX=9606 GN=PLEC PE=1 SV=3	PLEC_HUMAN	PLEC	532 kDa	20	31	0.0031	0.6	Homo sapiens			hemidesmosome assembly			hemidesmosome assembly	hemidesmosome assembly																hemidesmosome assembly	brush border, contractile fiber, costamere, cytoskeleton, cytosol, intermediate filament cytoskeleton, plasma membrane, sarcolemma, sarcoplasm	focal adhesion, hemidesmosome	brush border, contractile fiber, costamere, cytoskeleton, cytosol, intermediate filament cytoskeleton, plasma membrane, sarcolemma, sarcoplasm	brush border, cell junction, contractile fiber, costamere, cytoskeleton, cytosol, extracellular exosome, focal adhesion, hemidesmosome, intermediate filament cytoskeleton, plasma membrane, sarcolemma, sarcoplasm	extracellular exosome	extracellular exosome		sarcolemma				contractile fiber, costamere, cytoskeleton, extracellular exosome, intermediate filament cytoskeleton	costamere	costamere
	Myosin-10 OS=Homo sapiens OX=9606 GN=MYH10 PE=1 SV=3	MYH10_HUMAN	MYH10	229 kDa	44	17	0.024	2.6	Homo sapiens		cell adhesion	actin cytoskeleton organization, actin filament-based movement, actomyosin structure organization, adult heart development, aorta development, axon guidance, axonogenesis, brain development, cardiac myofibril assembly, cardiac septum development, cell adhesion, cell proliferation, cerebellar Purkinje cell layer development, coronary vasculature development, exocytosis, fourth ventricle developmen…	regulation of cell shape		actin cytoskeleton organization, actomyosin structure organization, axon guidance, axonogenesis, cardiac myofibril assembly, myofibril assembly, neuron projection development, plasma membrane repair, substrate-dependent cell migration, cell extension	actin cytoskeleton organization, actin filament-based movement, actomyosin structure organization, axon guidance, axonogenesis, cardiac myofibril assembly, exocytosis, mitotic cytokinesis, neuron migration, neuron projection development, plasma membrane repair, substrate-dependent cell migration, cell extension, ventricular cardiac muscle cell development		adult heart development, aorta development, axon guidance, axonogenesis, brain development, cardiac myofibril assembly, cardiac septum development, cerebellar Purkinje cell layer development, coronary vasculature development, fourth ventricle development, heart development, in utero embryonic development, lateral ventricle development, neuron migration, neuron projection development, retina devel…			exocytosis, neuron migration, nuclear migration, substrate-dependent cell migration, cell extension	axon guidance, neuron migration, substrate-dependent cell migration, cell extension			adult heart development, aorta development, axon guidance, axonogenesis, cardiac myofibril assembly, cardiac septum development, cerebellar Purkinje cell layer development, coronary vasculature development, fourth ventricle development, in utero embryonic development, lateral ventricle development, neuromuscular process controlling balance, neuron migration, retina development in camera-type eye,…				axon guidance, plasma membrane repair			actin cytoskeleton organization, actin filament-based movement, actomyosin structure organization, adult heart development, aorta development, axon guidance, axonogenesis, brain development, cardiac myofibril assembly, cardiac septum development, cell proliferation, cerebellar Purkinje cell layer development, coronary vasculature development, exocytosis, fourth ventricle development, in utero emb…	actin cytoskeleton, axon, brush border, cell cortex, cleavage furrow, cytoplasm, cytosol, dendritic spine, growth cone, lamellipodium, midbody, mitochondrion, myosin II complex, myosin II filament, neuron projection, neuronal cell body, nucleus, plasma membrane, spindle, stress fiber		actin cytoskeleton, axon, brush border, cell cortex, cleavage furrow, cytoplasm, cytosol, dendritic spine, growth cone, lamellipodium, midbody, mitochondrion, myosin II complex, myosin II filament, neuron projection, neuronal cell body, nucleus, plasma membrane, spindle, stress fiber	actin cytoskeleton, axon, brush border, cell cortex, cleavage furrow, cytoplasm, cytosol, dendritic spine, extracellular exosome, growth cone, lamellipodium, midbody, mitochondrion, myosin II complex, myosin II filament, neuromuscular junction, neuron projection, neuronal cell body, nucleus, plasma membrane, spindle, stress fiber	extracellular exosome	extracellular exosome	myosin II complex, myosin II filament	plasma membrane				actin cytoskeleton, extracellular exosome, mitochondrion, myosin II complex, myosin II filament, nucleus, spindle, stress fiber	actomyosin, myosin II complex, myosin II filament, spindle, stress fiber		dendritic spine, neuromuscular junction	dendritic spine
	Filamin-B OS=Homo sapiens OX=9606 GN=FLNB PE=1 SV=2	FLNB_HUMAN	FLNB	278 kDa	29	15	0.22	1.9	Homo sapiens			actin cytoskeleton organization, cell differentiation, cytoskeletal anchoring at plasma membrane, epithelial cell morphogenesis, keratinocyte development, multicellular organism development, muscle organ development, signal transduction, skeletal muscle tissue development	cytoskeletal anchoring at plasma membrane, signal transduction		actin cytoskeleton organization, cytoskeletal anchoring at plasma membrane, epithelial cell morphogenesis	actin cytoskeleton organization, cell differentiation, cytoskeletal anchoring at plasma membrane, epithelial cell morphogenesis, keratinocyte development, signal transduction		cell differentiation, epithelial cell morphogenesis, keratinocyte development, multicellular organism development, muscle organ development, skeletal muscle tissue development			cytoskeletal anchoring at plasma membrane				keratinocyte development, skeletal muscle tissue development				signal transduction		signal transduction	actin cytoskeleton organization, cell differentiation, cytoskeletal anchoring at plasma membrane, epithelial cell morphogenesis, keratinocyte development, signal transduction, skeletal muscle tissue development	Z disc, actin cytoskeleton, brush border, cell cortex, cytoplasm, cytoskeleton, cytosol, plasma membrane, stress fiber	focal adhesion	Z disc, actin cytoskeleton, brush border, cell cortex, cytoplasm, cytoskeleton, cytosol, plasma membrane, stress fiber	Z disc, actin cytoskeleton, brush border, cell cortex, cytoskeleton, cytosol, extracellular exosome, focal adhesion, integral component of membrane, plasma membrane, stress fiber	extracellular exosome	extracellular exosome		integral component of membrane, plasma membrane	integral component of membrane			Z disc, actin cytoskeleton, cytoskeleton, extracellular exosome, stress fiber	Z disc, stress fiber	Z disc
	Keratin, type II cytoskeletal 2 epidermal OS=Homo sapiens OX=9606 GN=KRT2 PE=1 SV=2	K22E_HUMAN	KRT2	65 kDa	30	26	0.24	1.2	Homo sapiens			epidermis development, keratinization, keratinocyte activation, keratinocyte migration, keratinocyte proliferation				keratinization, keratinocyte activation, keratinocyte migration		epidermis development, keratinization			keratinocyte migration	keratinocyte migration			keratinization, keratinocyte migration							keratinization, keratinocyte activation, keratinocyte migration, keratinocyte proliferation	Golgi apparatus, cytoplasm, intermediate filament cytoskeleton, keratin filament, nucleus		Golgi apparatus, cytoplasm, intermediate filament cytoskeleton, keratin filament, nucleus	Golgi apparatus, cytoplasm, extracellular exosome, extracellular space, intermediate filament, intermediate filament cytoskeleton, keratin filament, membrane, nucleus	extracellular exosome, extracellular space	extracellular exosome, extracellular space		membrane				Golgi apparatus, extracellular exosome, intermediate filament cytoskeleton, keratin filament, nucleus	intermediate filament, keratin filament	intermediate filament, keratin filament
	Drebrin OS=Homo sapiens OX=9606 GN=DBN1 PE=1 SV=4	DREB_HUMAN	DBN1	71 kDa	30	26	0.24	1.2	Homo sapiens			actin filament organization, cell communication by chemical coupling, cell communication by electrical coupling, generation of neurons, maintenance of protein location in cell, multicellular organism development, nervous system development, neural precursor cell proliferation, regulation of dendrite development, regulation of neuronal synaptic plasticity	maintenance of protein location in cell, regulation of dendrite development, regulation of neuronal synaptic plasticity		actin filament organization	actin filament organization, cell communication by chemical coupling, cell communication by electrical coupling, cell differentiation, maintenance of protein location in cell, regulation of dendrite development		multicellular organism development, nervous system development, regulation of dendrite development			maintenance of protein location in cell				regulation of dendrite development							actin filament organization, maintenance of protein location in cell, multicellular organism development, nervous system development, neural precursor cell proliferation, regulation of dendrite development	actin cytoskeleton, actomyosin, cell cortex, cell projection, dendrite, growth cone, intracellular, plasma membrane	gap junction	actin cytoskeleton, actomyosin, cell cortex, cell projection, dendrite, growth cone, intracellular, plasma membrane	actin cytoskeleton, actomyosin, cell cortex, cell junction, cytoplasm, dendrite, gap junction, growth cone, intracellular, plasma membrane				plasma membrane				actin cytoskeleton, actomyosin	actomyosin
	Histone H4 OS=Homo sapiens OX=9606 GN=HIST1H4A PE=1 SV=2	H4_HUMAN	HIST1H4A	11 kDa	27	24	0.22	1.1	Homo sapiens			CENP-A containing nucleosome assembly, DNA replication-dependent nucleosome assembly, DNA-templated transcription, initiation, beta-catenin-TCF complex assembly, cellular protein metabolic process, chromatin silencing at rDNA, double-strand break repair via nonhomologous end joining, gene silencing by RNA, negative regulation of gene expression, epigenetic, negative regulation of megakaryocyte di…	chromatin silencing at rDNA, gene silencing by RNA, negative regulation of gene expression, epigenetic, negative regulation of megakaryocyte differentiation, positive regulation of gene expression, epigenetic, telomere capping		CENP-A containing nucleosome assembly, DNA replication-dependent nucleosome assembly, beta-catenin-TCF complex assembly, chromatin silencing at rDNA, protein heterotetramerization, telomere capping	CENP-A containing nucleosome assembly, DNA replication-dependent nucleosome assembly, DNA replication-independent nucleosome assembly, DNA-templated transcription, initiation, beta-catenin-TCF complex assembly, cellular protein metabolic process, chromatin silencing at rDNA, double-strand break repair via nonhomologous end joining, gene silencing by RNA, nucleosome assembly, protein heterotetrame…							DNA-templated transcription, initiation, cellular protein metabolic process, double-strand break repair via nonhomologous end joining, telomere capping						double-strand break repair via nonhomologous end joining			chromatin silencing at rDNA, gene silencing by RNA	nuclear chromosome, nuclear chromosome, telomeric region, nucleoplasm, nucleosome, nucleus		nuclear chromosome, nuclear chromosome, telomeric region, nucleoplasm, nucleosome, nucleus	chromosome, extracellular exosome, extracellular region, membrane, nuclear chromosome, nuclear chromosome, telomeric region, nucleoplasm, nucleosome, nucleus, protein complex	extracellular exosome	extracellular exosome	nucleosome, protein complex	membrane		nuclear chromosome, nuclear chromosome, telomeric region, nucleoplasm		extracellular exosome, nuclear chromosome, nuclear chromosome, telomeric region, nucleoplasm, nucleosome, nucleus	nuclear chromosome, nuclear chromosome, telomeric region, nucleoplasm, nucleosome
	Trypsin-3 OS=Homo sapiens OX=9606 GN=PRSS3 PE=1 SV=2	TRY3_HUMAN	PRSS3	33 kDa	4	9	0.037	0.4	Homo sapiens			cobalamin metabolic process, digestion, endothelial cell migration, proteolysis, zymogen activation				cobalamin metabolic process, endothelial cell migration					endothelial cell migration	endothelial cell migration	cobalamin metabolic process, proteolysis, zymogen activation		digestion, endothelial cell migration							cobalamin metabolic process, digestion, endothelial cell migration				extracellular exosome, extracellular region, extracellular space	extracellular exosome, extracellular region, extracellular space	extracellular exosome, extracellular space						extracellular exosome
	Protein-glutamine gamma-glutamyltransferase 2 OS=Homo sapiens OX=9606 GN=TGM2 PE=1 SV=2	TGM2_HUMAN	TGM2	77 kDa	20	9	0.19	2.2	Homo sapiens			apoptotic cell clearance, branching involved in salivary gland morphogenesis, negative regulation of endoplasmic reticulum calcium ion concentration, peptide cross-linking, phospholipase C-activating G-protein coupled receptor signaling pathway, positive regulation of apoptotic process, positive regulation of cell adhesion, positive regulation of mitochondrial calcium ion concentration, salivary …	negative regulation of endoplasmic reticulum calcium ion concentration, phospholipase C-activating G-protein coupled receptor signaling pathway, positive regulation of apoptotic process, positive regulation of cell adhesion, positive regulation of mitochondrial calcium ion concentration			negative regulation of endoplasmic reticulum calcium ion concentration, peptide cross-linking, phospholipase C-activating G-protein coupled receptor signaling pathway, positive regulation of mitochondrial calcium ion concentration		branching involved in salivary gland morphogenesis, salivary gland cavitation			apoptotic cell clearance		peptide cross-linking		branching involved in salivary gland morphogenesis, salivary gland cavitation				phospholipase C-activating G-protein coupled receptor signaling pathway		phospholipase C-activating G-protein coupled receptor signaling pathway	apoptotic cell clearance, branching involved in salivary gland morphogenesis, negative regulation of endoplasmic reticulum calcium ion concentration, phospholipase C-activating G-protein coupled receptor signaling pathway, positive regulation of mitochondrial calcium ion concentration, salivary gland cavitation	cytoplasm, cytosol, endoplasmic reticulum, intrinsic component of plasma membrane, mitochondrion	focal adhesion	cytoplasm, cytosol, endoplasmic reticulum, intrinsic component of plasma membrane, mitochondrion	cytoplasm, cytosol, endoplasmic reticulum, extracellular exosome, focal adhesion, intrinsic component of plasma membrane, mitochondrion	extracellular exosome	extracellular exosome		intrinsic component of plasma membrane	intrinsic component of plasma membrane			endoplasmic reticulum, extracellular exosome, mitochondrion
	Tropomyosin alpha-1 chain OS=Homo sapiens OX=9606 GN=TPM1 PE=1 SV=2	TPM1_HUMAN	TPM1	33 kDa	25	9	0.06	2.8	Homo sapiens			cardiac muscle contraction, cellular response to reactive oxygen species, in utero embryonic development, muscle contraction, muscle filament sliding, negative regulation of cell migration, negative regulation of vascular associated smooth muscle cell migration, negative regulation of vascular smooth muscle cell proliferation, positive regulation of ATPase activity, positive regulation of cell ad…	negative regulation of cell migration, negative regulation of vascular associated smooth muscle cell migration, negative regulation of vascular smooth muscle cell proliferation, positive regulation of ATPase activity, positive regulation of cell adhesion, positive regulation of heart rate by epinephrine, positive regulation of stress fiber assembly, regulation of cell shape, regulation of heart c…		cytoskeleton organization, ruffle organization, sarcomere organization	cellular response to reactive oxygen species, muscle filament sliding, ruffle organization, sarcomere organization		in utero embryonic development, sarcomere organization, ventricular cardiac muscle tissue morphogenesis							cardiac muscle contraction, in utero embryonic development, muscle filament sliding, positive regulation of heart rate by epinephrine, ventricular cardiac muscle tissue morphogenesis				cellular response to reactive oxygen species, wound healing			in utero embryonic development, muscle filament sliding, ruffle organization, sarcomere organization, ventricular cardiac muscle tissue morphogenesis	bleb, cytoplasm, cytoskeleton, cytosol, filamentous actin, muscle thin filament tropomyosin, myofibril, ruffle membrane, sarcomere, stress fiber		bleb, cytoplasm, cytoskeleton, cytosol, filamentous actin, muscle thin filament tropomyosin, myofibril, ruffle membrane, sarcomere, stress fiber	bleb, cytoplasm, cytoskeleton, cytosol, filamentous actin, muscle thin filament tropomyosin, myofibril, ruffle membrane, sarcomere, stress fiber			filamentous actin	ruffle membrane	ruffle membrane			cytoskeleton, filamentous actin, muscle thin filament tropomyosin, myofibril, sarcomere, stress fiber	filamentous actin, muscle thin filament tropomyosin, sarcomere, stress fiber	filamentous actin, muscle thin filament tropomyosin, myofibril, sarcomere
	Histone H2A type 2-A OS=Homo sapiens OX=9606 GN=HIST2H2AA3 PE=1 SV=3	H2A2A_HUMAN (+1)	HIST2H2AA3	14 kDa	14	11	0.45	1.3	Homo sapiens			chromatin silencing	chromatin silencing		chromatin silencing	chromatin silencing																chromatin silencing	chromosome, nuclear chromatin, nucleosome, nucleus		chromosome, nuclear chromatin, nucleosome, nucleus	chromosome, extracellular exosome, nuclear chromatin, nucleosome, nucleus	extracellular exosome	extracellular exosome	nucleosome			nuclear chromatin		chromosome, extracellular exosome, nuclear chromatin, nucleosome, nucleus	nuclear chromatin, nucleosome
	Prelamin-A/C OS=Homo sapiens OX=9606 GN=LMNA PE=1 SV=1	LMNA_HUMAN	LMNA	74 kDa	17	13	0.46	1.3	Homo sapiens			IRE1-mediated unfolded protein response, cellular response to hypoxia, establishment or maintenance of microtubule cytoskeleton polarity, mitotic nuclear envelope disassembly, mitotic nuclear envelope reassembly, muscle organ development, negative regulation of adipose tissue development, negative regulation of extrinsic apoptotic signaling pathway, negative regulation of release of cytochrome c …	IRE1-mediated unfolded protein response, negative regulation of adipose tissue development, negative regulation of extrinsic apoptotic signaling pathway, negative regulation of release of cytochrome c from mitochondria, positive regulation of cell aging, positive regulation of osteoblast differentiation, regulation of cell migration, regulation of protein localization to nucleus, sterol regulator…		establishment or maintenance of microtubule cytoskeleton polarity, mitotic nuclear envelope disassembly, mitotic nuclear envelope reassembly, nucleus organization	IRE1-mediated unfolded protein response, cellular response to hypoxia, establishment or maintenance of microtubule cytoskeleton polarity, mitotic nuclear envelope disassembly, mitotic nuclear envelope reassembly, nucleus organization, sterol regulatory element binding protein import into nucleus, ventricular cardiac muscle cell development		muscle organ development, ventricular cardiac muscle cell development			protein localization to nucleus, sterol regulatory element binding protein import into nucleus			spermatogenesis	muscle organ development, spermatogenesis, ventricular cardiac muscle cell development		spermatogenesis	spermatogenesis	IRE1-mediated unfolded protein response, cellular response to hypoxia, response to mechanical stimulus, sterol regulatory element binding protein import into nucleus		IRE1-mediated unfolded protein response, sterol regulatory element binding protein import into nucleus	IRE1-mediated unfolded protein response, establishment or maintenance of microtubule cytoskeleton polarity, mitotic nuclear envelope disassembly, mitotic nuclear envelope reassembly, muscle organ development, spermatogenesis, sterol regulatory element binding protein import into nucleus, ventricular cardiac muscle cell development	cytoplasm, cytosol, intermediate filament, lamin filament, nuclear envelope, nuclear lamina, nuclear matrix, nuclear membrane, nuclear speck, nucleoplasm, nucleus, perinuclear region of cytoplasm		cytoplasm, cytosol, intermediate filament, lamin filament, nuclear envelope, nuclear lamina, nuclear matrix, nuclear membrane, nuclear speck, nucleoplasm, nucleus, perinuclear region of cytoplasm	cytoplasm, cytosol, intermediate filament, lamin filament, nuclear envelope, nuclear lamina, nuclear matrix, nuclear membrane, nuclear speck, nucleoplasm, nucleus, perinuclear region of cytoplasm				nuclear membrane		lamin filament, nuclear lamina, nuclear matrix, nuclear speck, nucleoplasm		intermediate filament, lamin filament, nuclear envelope, nuclear lamina, nuclear matrix, nuclear membrane, nuclear speck, nucleoplasm, nucleus	lamin filament, nuclear envelope, nuclear lamina, nuclear matrix, nuclear membrane, nuclear speck, nucleoplasm	intermediate filament, lamin filament
	Unconventional myosin-Id OS=Homo sapiens OX=9606 GN=MYO1D PE=1 SV=2	MYO1D_HUMAN	MYO1D	116 kDa	17	8	0.24	2.1	Homo sapiens			cellular localization, early endosome to recycling endosome transport, negative regulation of phosphatase activity	negative regulation of phosphatase activity								cellular localization, early endosome to recycling endosome transport												apical dendrite, axolemma, axon, basolateral plasma membrane, brush border, cytosol, endosome, myelin sheath, myosin complex, neuronal cell body, plasma membrane raft, smooth endoplasmic reticulum		apical dendrite, axolemma, axon, basolateral plasma membrane, brush border, cytosol, endosome, myelin sheath, myosin complex, neuronal cell body, plasma membrane raft, smooth endoplasmic reticulum	apical dendrite, axolemma, axon, basolateral plasma membrane, brush border, cytosol, endosome, extracellular exosome, myelin sheath, myosin complex, neuronal cell body, plasma membrane raft, smooth endoplasmic reticulum	extracellular exosome	extracellular exosome	myosin complex	axolemma, basolateral plasma membrane, plasma membrane raft	axolemma, basolateral plasma membrane, plasma membrane raft			cytoplasmic vesicle, endosome, extracellular exosome, myosin complex, smooth endoplasmic reticulum	myosin complex
	Clathrin heavy chain 1 OS=Homo sapiens OX=9606 GN=CLTC PE=1 SV=5	CLH1_HUMAN	CLTC	192 kDa	16	12	0.49	1.3	Homo sapiens			Wnt signaling pathway, planar cell polarity pathway, antigen processing and presentation of exogenous peptide antigen via MHC class II, intracellular protein transport, mitotic nuclear division, negative regulation of hyaluronan biosynthetic process, negative regulation of protein localization to plasma membrane, osteoblast differentiation, receptor internalization, receptor-mediated endocytosis,…	Wnt signaling pathway, planar cell polarity pathway, negative regulation of hyaluronan biosynthetic process, negative regulation of protein localization to plasma membrane		mitotic nuclear division	Wnt signaling pathway, planar cell polarity pathway, mitotic nuclear division, osteoblast differentiation, receptor internalization		osteoblast differentiation		antigen processing and presentation of exogenous peptide antigen via MHC class II	intracellular protein transport, receptor internalization, receptor-mediated endocytosis, retrograde transport, endosome to Golgi, transferrin transport		receptor internalization		osteoblast differentiation				Wnt signaling pathway, planar cell polarity pathway		Wnt signaling pathway, planar cell polarity pathway	Wnt signaling pathway, planar cell polarity pathway, mitotic nuclear division, osteoblast differentiation, receptor internalization	clathrin coat of coated pit, clathrin coat of trans-Golgi network vesicle, clathrin complex, clathrin-coated endocytic vesicle membrane, clathrin-coated pit, clathrin-coated vesicle, cytoplasmic vesicle, cytosol, endolysosome membrane, intracellular membrane-bounded organelle, melanosome, plasma membrane, spindle, trans-Golgi network membrane	focal adhesion	clathrin coat of coated pit, clathrin coat of trans-Golgi network vesicle, clathrin complex, clathrin-coated endocytic vesicle membrane, clathrin-coated pit, clathrin-coated vesicle, cytoplasmic vesicle, cytosol, endolysosome membrane, intracellular membrane-bounded organelle, melanosome, plasma membrane, spindle, trans-Golgi network membrane	clathrin coat of coated pit, clathrin coat of trans-Golgi network vesicle, clathrin complex, clathrin-coated endocytic vesicle membrane, clathrin-coated pit, clathrin-coated vesicle, cytosol, endolysosome membrane, extracellular exosome, focal adhesion, intracellular membrane-bounded organelle, melanosome, membrane, plasma membrane, protein complex, spindle, trans-Golgi network membrane	extracellular exosome, extracellular vesicle	extracellular exosome	clathrin coat of coated pit, clathrin coat of trans-Golgi network vesicle, clathrin complex	clathrin coat of coated pit, clathrin coat of trans-Golgi network vesicle, clathrin complex, clathrin-coated endocytic vesicle membrane, clathrin-coated pit, endolysosome membrane, plasma membrane, trans-Golgi network membrane	clathrin coat of coated pit, clathrin coat of trans-Golgi network vesicle, clathrin complex, clathrin-coated pit			clathrin coat of trans-Golgi network vesicle, clathrin-coated endocytic vesicle membrane, clathrin-coated vesicle, endolysosome membrane, extracellular exosome, extracellular vesicle, intracellular membrane-bounded organelle, melanosome, spindle, trans-Golgi network membrane	clathrin coat of trans-Golgi network vesicle, clathrin-coated endocytic vesicle membrane, cytoplasmic vesicle membrane, endolysosome membrane, spindle, trans-Golgi network membrane
	Histone H2B type 1-L OS=Homo sapiens OX=9606 GN=HIST1H2BL PE=1 SV=3	H2B1L_HUMAN	HIST1H2BL	14 kDa	7	6	0.45	1.2	Homo sapiens			nucleosome assembly			nucleosome assembly	nucleosome assembly																	chromosome, cytoplasm, nuclear nucleosome, nucleoplasm, nucleus		chromosome, cytoplasm, nuclear nucleosome, nucleoplasm, nucleus	chromosome, cytoplasm, extracellular exosome, nuclear nucleosome, nucleoplasm, nucleus	extracellular exosome	extracellular exosome	nuclear nucleosome			nuclear nucleosome, nucleoplasm		chromosome, extracellular exosome, nuclear nucleosome, nucleoplasm, nucleus	nuclear nucleosome, nucleoplasm
	Alpha-actinin-4 OS=Homo sapiens OX=9606 GN=ACTN4 PE=1 SV=2	ACTN4_HUMAN	ACTN4	105 kDa	18	11	0.45	1.6	Homo sapiens			actin filament bundle assembly, bicellular tight junction assembly, negative regulation of cellular component movement, negative regulation of substrate adhesion-dependent cell spreading, peroxisome proliferator activated receptor signaling pathway, platelet degranulation, positive regulation of NIK/NF-kappaB signaling, positive regulation of cell migration, positive regulation of cellular compon…	negative regulation of cellular component movement, negative regulation of substrate adhesion-dependent cell spreading, peroxisome proliferator activated receptor signaling pathway, positive regulation of NIK/NF-kappaB signaling, positive regulation of cell migration, positive regulation of cellular component movement, positive regulation of pinocytosis, positive regulation of sodium:proton antip…		actin filament bundle assembly, bicellular tight junction assembly	actin filament bundle assembly, bicellular tight junction assembly, peroxisome proliferator activated receptor signaling pathway, platelet degranulation, retinoic acid receptor signaling pathway, vesicle transport along actin filament					platelet degranulation, protein localization to bicellular tight junction, protein transport, vesicle transport along actin filament								peroxisome proliferator activated receptor signaling pathway, response to hypoxia, retinoic acid receptor signaling pathway		peroxisome proliferator activated receptor signaling pathway, retinoic acid receptor signaling pathway	actin filament bundle assembly, bicellular tight junction assembly, peroxisome proliferator activated receptor signaling pathway, platelet degranulation, retinoic acid receptor signaling pathway, vesicle transport along actin filament	Z disc, actin cytoskeleton, brush border, cortical cytoskeleton, cytoplasm, intracellular, intracellular ribonucleoprotein complex, neuron projection, nucleus, perinuclear region of cytoplasm, platelet alpha granule lumen, pseudopodium, stress fiber	cell junction, cell-cell junction, focal adhesion	Z disc, actin cytoskeleton, brush border, cortical cytoskeleton, cytoplasm, intracellular, intracellular ribonucleoprotein complex, neuron projection, nucleus, perinuclear region of cytoplasm, platelet alpha granule lumen, pseudopodium, stress fiber	Z disc, actin cytoskeleton, brush border, cell junction, cell-cell junction, cortical cytoskeleton, cytoplasm, extracellular exosome, extracellular region, extracellular space, focal adhesion, intracellular, intracellular ribonucleoprotein complex, neuron projection, nucleus, perinuclear region of cytoplasm, platelet alpha granule lumen, protein complex, pseudopodium, stress fiber	extracellular exosome, extracellular space	extracellular exosome, extracellular space	intracellular ribonucleoprotein complex, protein complex			platelet alpha granule lumen		Z disc, actin cytoskeleton, cortical cytoskeleton, extracellular exosome, nucleus, platelet alpha granule lumen, stress fiber	Z disc, platelet alpha granule lumen, stress fiber	Z disc
	Heterogeneous nuclear ribonucleoproteins C1/C2 OS=Homo sapiens OX=9606 GN=HNRNPC PE=1 SV=4	HNRPC_HUMAN	HNRNPC	34 kDa	15	8	0.36	1.9	Homo sapiens			3'-UTR-mediated mRNA stabilization, ATP-dependent chromatin remodeling, gene expression, mRNA processing, mRNA splicing, via spliceosome, negative regulation of telomere maintenance via telomerase, osteoblast differentiation, protein sumoylation	3'-UTR-mediated mRNA stabilization, negative regulation of telomere maintenance via telomerase		ATP-dependent chromatin remodeling	ATP-dependent chromatin remodeling, RNA splicing, mRNA processing, mRNA splicing, via spliceosome, osteoblast differentiation, protein sumoylation		osteoblast differentiation					RNA splicing, gene expression, mRNA processing, mRNA splicing, via spliceosome, protein sumoylation		osteoblast differentiation							osteoblast differentiation	catalytic step 2 spliceosome, cytosol, intracellular ribonucleoprotein complex, nuclear chromatin, nucleoplasm, pronucleus, telomerase holoenzyme complex		catalytic step 2 spliceosome, cytosol, intracellular ribonucleoprotein complex, nuclear chromatin, nucleoplasm, pronucleus, telomerase holoenzyme complex	catalytic step 2 spliceosome, cytosol, extracellular exosome, intracellular ribonucleoprotein complex, membrane, nuclear chromatin, nucleoplasm, pronucleus, protein complex, telomerase holoenzyme complex	extracellular exosome	extracellular exosome	catalytic step 2 spliceosome, intracellular ribonucleoprotein complex, protein complex, telomerase holoenzyme complex	membrane		nuclear chromatin, nucleoplasm		catalytic step 2 spliceosome, extracellular exosome, nuclear chromatin, nucleoplasm, nucleus, pronucleus, telomerase holoenzyme complex	catalytic step 2 spliceosome, nuclear chromatin, nucleoplasm, telomerase holoenzyme complex
	Myosin regulatory light chain 12A OS=Homo sapiens OX=9606 GN=MYL12A PE=1 SV=2	ML12A_HUMAN	MYL12A	20 kDa	20	15	0.47	1.3	Homo sapiens		platelet aggregation	ephrin receptor signaling pathway, muscle contraction, platelet aggregation	ephrin receptor signaling pathway, platelet aggregation			ephrin receptor signaling pathway, platelet aggregation									muscle contraction, platelet aggregation				ephrin receptor signaling pathway, platelet aggregation		ephrin receptor signaling pathway	ephrin receptor signaling pathway, platelet aggregation	cytosol, myosin complex		cytosol, myosin complex	cytosol, extracellular exosome, myosin complex	extracellular exosome	extracellular exosome	myosin complex					extracellular exosome, myosin complex	myosin complex
	Actin-related protein 3 OS=Homo sapiens OX=9606 GN=ACTR3 PE=1 SV=3	ARP3_HUMAN	ACTR3	47 kDa	16	9	0.39	1.8	Homo sapiens			Arp2/3 complex-mediated actin nucleation, Fc-gamma receptor signaling pathway involved in phagocytosis, asymmetric cell division, cell projection organization, cilium assembly, ephrin receptor signaling pathway, establishment or maintenance of cell polarity, meiotic cell cycle, meiotic chromosome movement towards spindle pole, meiotic cytokinesis, movement of cell or subcellular component, spindl…	Arp2/3 complex-mediated actin nucleation, Fc-gamma receptor signaling pathway involved in phagocytosis, ephrin receptor signaling pathway		Arp2/3 complex-mediated actin nucleation, actin filament organization, cell projection organization, cilium assembly, meiotic chromosome movement towards spindle pole	Arp2/3 complex-mediated actin nucleation, Fc-gamma receptor signaling pathway involved in phagocytosis, asymmetric cell division, cell projection organization, cilium assembly, ephrin receptor signaling pathway, establishment or maintenance of cell polarity, meiotic cell cycle, meiotic chromosome movement towards spindle pole, meiotic cytokinesis, spindle localization				Fc-gamma receptor signaling pathway involved in phagocytosis	Fc-gamma receptor signaling pathway involved in phagocytosis, meiotic chromosome movement towards spindle pole, spindle localization						meiotic cell cycle, meiotic chromosome movement towards spindle pole, meiotic cytokinesis	meiotic cell cycle, meiotic chromosome movement towards spindle pole, meiotic cytokinesis	Fc-gamma receptor signaling pathway involved in phagocytosis, ephrin receptor signaling pathway		Fc-gamma receptor signaling pathway involved in phagocytosis, ephrin receptor signaling pathway	Arp2/3 complex-mediated actin nucleation, Fc-gamma receptor signaling pathway involved in phagocytosis, asymmetric cell division, cell projection organization, cilium assembly, ephrin receptor signaling pathway, establishment or maintenance of cell polarity, meiotic cell cycle, meiotic chromosome movement towards spindle pole, meiotic cytokinesis, movement of cell or subcellular component, spindl…	Arp2/3 protein complex, actin cytoskeleton, brush border, cytoplasm, cytoskeleton, cytosol, lamellipodium	cell-cell junction, focal adhesion	Arp2/3 protein complex, actin cytoskeleton, brush border, cytoplasm, cytoskeleton, cytosol, lamellipodium	Arp2/3 protein complex, actin cytoskeleton, brush border, cell projection, cell-cell junction, cytoplasm, cytoskeleton, cytosol, extracellular exosome, focal adhesion, lamellipodium, membrane	extracellular exosome	extracellular exosome	Arp2/3 protein complex	membrane				Arp2/3 protein complex, actin cytoskeleton, cytoskeleton, extracellular exosome	Arp2/3 protein complex
	Collagen alpha-1(XVIII) chain OS=Homo sapiens OX=9606 GN=COL18A1 PE=1 SV=5	COIA1_HUMAN	COL18A1	178 kDa	19	6	0.062	3.2	Homo sapiens		cell adhesion	angiogenesis, animal organ morphogenesis, cell adhesion, collagen catabolic process, endothelial cell morphogenesis, extracellular matrix organization, negative regulation of cell proliferation, positive regulation of cell migration, positive regulation of cell proliferation, positive regulation of endothelial cell apoptotic process, response to drug, response to hydrostatic pressure, visual perc…	negative regulation of cell proliferation, positive regulation of cell migration, positive regulation of cell proliferation, positive regulation of endothelial cell apoptotic process		endothelial cell morphogenesis, extracellular matrix organization	endothelial cell morphogenesis, extracellular matrix organization		angiogenesis, animal organ morphogenesis, endothelial cell morphogenesis					collagen catabolic process		angiogenesis, animal organ morphogenesis, collagen catabolic process, visual perception				response to drug, response to hydrostatic pressure			angiogenesis, animal organ morphogenesis, collagen catabolic process, endothelial cell morphogenesis, extracellular matrix organization	endoplasmic reticulum lumen		endoplasmic reticulum lumen	basement membrane, collagen trimer, endoplasmic reticulum lumen, extracellular exosome, extracellular region, extracellular space, proteinaceous extracellular matrix	basement membrane, extracellular exosome, extracellular space, proteinaceous extracellular matrix	basement membrane, extracellular exosome, extracellular matrix, extracellular space, proteinaceous extracellular matrix	collagen trimer			endoplasmic reticulum lumen		endoplasmic reticulum lumen, extracellular exosome	endoplasmic reticulum lumen
	Keratin, type II cytoskeletal 7 OS=Homo sapiens OX=9606 GN=KRT7 PE=1 SV=5	K2C7_HUMAN	KRT7	51 kDa	20	6	0.046	3.3	Homo sapiens			viral process				viral process								viral process									cytoplasm, keratin filament, nucleus		cytoplasm, keratin filament, nucleus	cytoplasm, extracellular exosome, keratin filament, nucleus	extracellular exosome	extracellular exosome						extracellular exosome, intermediate filament, keratin filament, nucleus	intermediate filament, keratin filament	intermediate filament, keratin filament
	F-actin-capping protein subunit alpha-1 OS=Homo sapiens OX=9606 GN=CAPZA1 PE=1 SV=3	CAZA1_HUMAN	CAPZA1	33 kDa	18	13	0.52	1.4	Homo sapiens			barbed-end actin filament capping, blood coagulation, innate immune response, movement of cell or subcellular component, protein complex assembly	actin filament capping, barbed-end actin filament capping, blood coagulation		actin filament capping, barbed-end actin filament capping, protein complex assembly	barbed-end actin filament capping, movement of cell or subcellular component, protein complex assembly				innate immune response					blood coagulation				blood coagulation, innate immune response			barbed-end actin filament capping, blood coagulation, movement of cell or subcellular component	F-actin capping protein complex, WASH complex, actin cytoskeleton, cytoplasm, cytoskeleton, cytosol		F-actin capping protein complex, WASH complex, actin cytoskeleton, cytoplasm, cytoskeleton, cytosol	F-actin capping protein complex, WASH complex, actin cytoskeleton, cytoplasm, cytoskeleton, cytosol, extracellular exosome, extracellular region	extracellular exosome	extracellular exosome	F-actin capping protein complex, WASH complex					F-actin capping protein complex, actin cytoskeleton, cytoskeleton, extracellular exosome	F-actin capping protein complex
	Unconventional myosin-Va OS=Homo sapiens OX=9606 GN=MYO5A PE=1 SV=2	MYO5A_HUMAN	MYO5A	215 kDa	8	12	0.066	0.7	Homo sapiens	locomotion involved in locomotory behavior		cellular response to insulin stimulus, chemical synaptic transmission, developmental pigmentation, endoplasmic reticulum localization, exocytosis, insulin secretion, locomotion involved in locomotory behavior, long-chain fatty acid biosynthetic process, melanin biosynthetic process, melanocyte differentiation, melanosome transport, myelination, odontogenesis, pigmentation, post-Golgi vesicle-medi…	insulin secretion, regulation of Golgi organization, regulation of inositol 1,4,5-trisphosphate-sensitive calcium-release channel activity		protein localization to plasma membrane, synapse organization	cellular response to insulin stimulus, chemical synaptic transmission, exocytosis, insulin secretion, long-chain fatty acid biosynthetic process, melanin biosynthetic process, melanocyte differentiation, melanosome transport, myelination, protein localization to plasma membrane, synapse organization, vesicle transport along actin filament		melanocyte differentiation, myelination, odontogenesis			endoplasmic reticulum localization, exocytosis, insulin secretion, melanosome localization, melanosome transport, post-Golgi vesicle-mediated transport, protein localization to plasma membrane, protein transport, secretory granule localization, transport, vesicle transport along actin filament	locomotion involved in locomotory behavior	long-chain fatty acid biosynthetic process, melanin biosynthetic process		myelination, odontogenesis, visual perception				cellular response to insulin stimulus		chemical synaptic transmission, insulin secretion	chemical synaptic transmission, developmental pigmentation, exocytosis, insulin secretion, long-chain fatty acid biosynthetic process, melanin biosynthetic process, melanocyte differentiation, melanosome transport, myelination, odontogenesis, protein localization to plasma membrane, synapse organization, vesicle transport along actin filament	Golgi apparatus, actin filament, actomyosin, cytoplasm, cytosol, early endosome, endoplasmic reticulum, filopodium tip, growth cone, insulin-responsive compartment, intermediate filament, late endosome, lysosome, melanosome, microtubule plus-end, myosin complex, neuron projection, neuronal cell body, peroxisome, photoreceptor outer segment, recycling endosome, ruffle		Golgi apparatus, actin filament, actomyosin, cytoplasm, cytosol, early endosome, endoplasmic reticulum, filopodium tip, growth cone, insulin-responsive compartment, intermediate filament, late endosome, lysosome, melanosome, microtubule plus-end, myosin complex, neuron projection, neuronal cell body, peroxisome, photoreceptor outer segment, recycling endosome, ruffle	Golgi apparatus, actin filament, actomyosin, cytoplasm, cytosol, early endosome, endoplasmic reticulum, extracellular exosome, filopodium tip, growth cone, insulin-responsive compartment, intermediate filament, late endosome, lysosome, melanosome, membrane, microtubule plus-end, myosin complex, neuron projection, neuronal cell body, peroxisome, photoreceptor outer segment, recycling endosome, ruf…	extracellular exosome	extracellular exosome	myosin complex	membrane				Golgi apparatus, actin filament, actomyosin, early endosome, endoplasmic reticulum, extracellular exosome, insulin-responsive compartment, intermediate filament, late endosome, lysosome, melanosome, microtubule plus-end, myosin complex, peroxisome, photoreceptor outer segment, recycling endosome	actin filament, actomyosin, intermediate filament, microtubule plus-end, myosin complex, photoreceptor outer segment	actin filament, intermediate filament, microtubule plus-end
	Actin, alpha cardiac muscle 1 OS=Homo sapiens OX=9606 GN=ACTC1 PE=1 SV=1	ACTC_HUMAN	ACTC1	42 kDa	12	9	0.51	1.3	Homo sapiens			actomyosin structure organization, apoptotic process, cardiac muscle contraction, cardiac muscle tissue morphogenesis, cardiac myofibril assembly, heart contraction, mesenchyme migration, muscle filament sliding, negative regulation of apoptotic process, positive regulation of gene expression, response to drug, response to ethanol, skeletal muscle thin filament assembly	negative regulation of apoptotic process, positive regulation of gene expression		actomyosin structure organization, cardiac myofibril assembly, skeletal muscle thin filament assembly	actin-myosin filament sliding, actomyosin structure organization, apoptotic process, cardiac myofibril assembly, muscle filament sliding, skeletal muscle thin filament assembly		cardiac muscle tissue morphogenesis, cardiac myofibril assembly, mesenchyme migration, skeletal muscle thin filament assembly							cardiac muscle contraction, cardiac muscle tissue morphogenesis, cardiac myofibril assembly, heart contraction, mesenchyme migration, muscle filament sliding				response to drug, response to ethanol			actin-myosin filament sliding, actomyosin structure organization, apoptotic process, cardiac muscle tissue morphogenesis, cardiac myofibril assembly, mesenchyme migration, muscle filament sliding, skeletal muscle thin filament assembly	I band, actin filament, actomyosin, actin portion, cell body, cytoplasm, cytoskeleton, cytosol, filopodium, lamellipodium, sarcomere	focal adhesion	I band, actin filament, actomyosin, actin portion, cell body, cytoplasm, cytoskeleton, cytosol, filopodium, lamellipodium, sarcomere	I band, actomyosin, actin portion, blood microparticle, cell body, cytoplasm, cytoskeleton, cytosol, extracellular exosome, extracellular space, filopodium, focal adhesion, lamellipodium, membrane, sarcomere	blood microparticle, extracellular exosome, extracellular space	blood microparticle, extracellular exosome, extracellular space		membrane				I band, actomyosin, actin portion, cytoskeleton, extracellular exosome, sarcomere	I band, actin filament, actomyosin, actin portion, sarcomere	I band, actin filament, actomyosin, actin portion, sarcomere
	Heterogeneous nuclear ribonucleoprotein U OS=Homo sapiens OX=9606 GN=HNRNPU PE=1 SV=6	HNRPU_HUMAN	HNRNPU	91 kDa	21	4	0.0074	5.2	Homo sapiens			CRD-mediated mRNA stabilization, cellular response to dexamethasone stimulus, circadian regulation of gene expression, gene expression, mRNA processing, mRNA splicing, via spliceosome, negative regulation of telomere maintenance via telomerase, osteoblast differentiation, positive regulation of DNA topoisomerase (ATP-hydrolyzing) activity, positive regulation of gene expression, rhythmic process	CRD-mediated mRNA stabilization, circadian regulation of gene expression, negative regulation of telomere maintenance via telomerase, positive regulation of DNA topoisomerase (ATP-hydrolyzing) activity, positive regulation of gene expression			RNA splicing, cellular response to dexamethasone stimulus, mRNA processing, mRNA splicing, via spliceosome, osteoblast differentiation		osteoblast differentiation					RNA splicing, gene expression, mRNA processing, mRNA splicing, via spliceosome		circadian regulation of gene expression, osteoblast differentiation				cellular response to dexamethasone stimulus	circadian regulation of gene expression		circadian regulation of gene expression, osteoblast differentiation	CRD-mediated mRNA stability complex, catalytic step 2 spliceosome, cell surface, cytoplasm, cytoplasmic ribonucleoprotein granule, nucleoplasm, nucleus, telomerase holoenzyme complex		CRD-mediated mRNA stability complex, catalytic step 2 spliceosome, cell surface, cytoplasm, cytoplasmic ribonucleoprotein granule, nucleoplasm, nucleus, telomerase holoenzyme complex	CRD-mediated mRNA stability complex, catalytic step 2 spliceosome, cell surface, cytoplasm, cytoplasmic ribonucleoprotein granule, membrane, nucleoplasm, nucleus, telomerase holoenzyme complex			CRD-mediated mRNA stability complex, catalytic step 2 spliceosome, cytoplasmic ribonucleoprotein granule, telomerase holoenzyme complex	membrane		nucleoplasm		catalytic step 2 spliceosome, cytoplasmic ribonucleoprotein granule, nucleoplasm, nucleus, telomerase holoenzyme complex	catalytic step 2 spliceosome, nucleoplasm, telomerase holoenzyme complex
	Tubulin alpha-1A chain OS=Homo sapiens OX=9606 GN=TUBA1A PE=1 SV=1	TBA1A_HUMAN	TUBA1A	50 kDa	12	14	0.13	0.9	Homo sapiens			G2/M transition of mitotic cell cycle, cell division, cytoskeleton-dependent intracellular transport, microtubule-based process				G2/M transition of mitotic cell cycle, cell division, microtubule-based process					cytoskeleton-dependent intracellular transport											G2/M transition of mitotic cell cycle, cell division	cytoplasm, cytoplasmic microtubule, cytoplasmic ribonucleoprotein granule, cytoskeleton, cytosol, myelin sheath, nucleus, recycling endosome		cytoplasm, cytoplasmic microtubule, cytoplasmic ribonucleoprotein granule, cytoskeleton, cytosol, myelin sheath, nucleus, recycling endosome	cytoplasm, cytoplasmic microtubule, cytoplasmic ribonucleoprotein granule, cytoskeleton, cytosol, extracellular exosome, myelin sheath, nucleus, recycling endosome	extracellular exosome	extracellular exosome	cytoplasmic ribonucleoprotein granule					cytoplasmic microtubule, cytoplasmic ribonucleoprotein granule, cytoskeleton, extracellular exosome, nucleus, recycling endosome	cytoplasmic microtubule	cytoplasmic microtubule
	Ubiquitin-40S ribosomal protein S27a OS=Homo sapiens OX=9606 GN=RPS27A PE=1 SV=2	RS27A_HUMAN	RPS27A	18 kDa	10	9	0.36	1.1	Homo sapiens			DNA damage response, detection of DNA damage, DNA damage response, signal transduction by p53 class mediator resulting in cell cycle arrest, ERBB2 signaling pathway, Fc-epsilon receptor signaling pathway, G2/M transition of mitotic cell cycle, I-kappaB kinase/NF-kappaB signaling, JNK cascade, MyD88-dependent toll-like receptor signaling pathway, MyD88-independent toll-like receptor signaling path…	DNA damage response, signal transduction by p53 class mediator resulting in cell cycle arrest, ERBB2 signaling pathway, Fc-epsilon receptor signaling pathway, I-kappaB kinase/NF-kappaB signaling, JNK cascade, MAPK cascade, MyD88-dependent toll-like receptor signaling pathway, NIK/NF-kappaB signaling, Notch signaling pathway, T cell receptor signaling pathway, TRIF-dependent toll-like receptor sig…		nucleotide-excision repair, DNA damage recognition, nucleotide-excision repair, DNA duplex unwinding, nucleotide-excision repair, preincision complex assembly, rRNA processing, virion assembly	DNA damage response, detection of DNA damage, DNA damage response, signal transduction by p53 class mediator resulting in cell cycle arrest, ERBB2 signaling pathway, Fc-epsilon receptor signaling pathway, G2/M transition of mitotic cell cycle, I-kappaB kinase/NF-kappaB signaling, JNK cascade, MyD88-dependent toll-like receptor signaling pathway, MyD88-independent toll-like receptor signaling path…				MyD88-dependent toll-like receptor signaling pathway, MyD88-independent toll-like receptor signaling pathway, T cell receptor signaling pathway, TRIF-dependent toll-like receptor signaling pathway, innate immune response, nucleotide-binding oligomerization domain containing signaling pathway, stimulatory C-type lectin receptor signaling pathway	SRP-dependent cotranslational protein targeting to membrane, endosomal transport, intracellular transport of virus, ion transmembrane transport		JNK cascade, MAPK cascade, anaphase-promoting complex-dependent catabolic process, cellular protein metabolic process, error-free translesion synthesis, error-prone translesion synthesis, global genome nucleotide-excision repair, glycogen biosynthetic process, interstrand cross-link repair, macroautophagy, nuclear-transcribed mRNA catabolic process, nonsense-mediated decay, nucleotide-excision re…	intracellular transport of virus, viral life cycle, viral transcription, virion assembly					DNA damage response, detection of DNA damage, DNA damage response, signal transduction by p53 class mediator resulting in cell cycle arrest, ERBB2 signaling pathway, Fc-epsilon receptor signaling pathway, I-kappaB kinase/NF-kappaB signaling, JNK cascade, MyD88-dependent toll-like receptor signaling pathway, NIK/NF-kappaB signaling, Notch signaling pathway, T cell receptor signaling pathway, TRIF-…		DNA damage response, signal transduction by p53 class mediator resulting in cell cycle arrest, ERBB2 signaling pathway, Fc-epsilon receptor signaling pathway, I-kappaB kinase/NF-kappaB signaling, JNK cascade, MAPK cascade, MyD88-dependent toll-like receptor signaling pathway, NIK/NF-kappaB signaling, Notch signaling pathway, T cell receptor signaling pathway, TRIF-dependent toll-like receptor sig…	DNA damage response, signal transduction by p53 class mediator resulting in cell cycle arrest, ERBB2 signaling pathway, Fc-epsilon receptor signaling pathway, G2/M transition of mitotic cell cycle, I-kappaB kinase/NF-kappaB signaling, JNK cascade, MyD88-dependent toll-like receptor signaling pathway, NIK/NF-kappaB signaling, Notch signaling pathway, T cell receptor signaling pathway, TRIF-depende…	cytoplasm, cytosol, cytosolic small ribosomal subunit, endocytic vesicle membrane, endosome membrane, nucleolus, nucleoplasm, nucleus, plasma membrane, ribosome		cytoplasm, cytosol, cytosolic small ribosomal subunit, endocytic vesicle membrane, endosome membrane, nucleolus, nucleoplasm, nucleus, plasma membrane, ribosome	cytoplasm, cytosol, cytosolic small ribosomal subunit, endocytic vesicle membrane, endosome membrane, extracellular exosome, extracellular space, membrane, nucleolus, nucleoplasm, nucleus, plasma membrane, ribosome, small ribosomal subunit	extracellular exosome, extracellular space	extracellular exosome, extracellular space	cytosolic small ribosomal subunit, ribosome, small ribosomal subunit	endocytic vesicle membrane, endosome membrane, plasma membrane		nucleolus, nucleoplasm		cytosolic small ribosomal subunit, endocytic vesicle membrane, endosome membrane, extracellular exosome, nucleolus, nucleoplasm, nucleus, ribosome, small ribosomal subunit	cytosolic small ribosomal subunit, endocytic vesicle membrane, endosome membrane, nucleolus, nucleoplasm, small ribosomal subunit
	Keratin, type I cytoskeletal 14 OS=Homo sapiens OX=9606 GN=KRT14 PE=1 SV=4	K1C14_HUMAN	KRT14	52 kDa	4	19	< 0.00010	0.2	Homo sapiens			aging, epidermis development, epithelial cell differentiation, hair cycle, hemidesmosome assembly, intermediate filament bundle assembly, response to ionizing radiation, response to zinc ion			hemidesmosome assembly, intermediate filament bundle assembly	epithelial cell differentiation, hemidesmosome assembly, intermediate filament bundle assembly		aging, epidermis development, epithelial cell differentiation							hair cycle				response to ionizing radiation, response to zinc ion			aging, epithelial cell differentiation, hair cycle, hemidesmosome assembly, intermediate filament bundle assembly	cell periphery, cytoplasm, cytosol, intermediate filament, intracellular, keratin filament, nucleus		cell periphery, cytoplasm, cytosol, intermediate filament, intracellular, keratin filament, nucleus	cell periphery, cytoplasm, cytosol, extracellular exosome, intermediate filament, intracellular, keratin filament, nucleus	extracellular exosome	extracellular exosome						extracellular exosome, keratin filament, nucleus	intermediate filament, keratin filament	intermediate filament, keratin filament
	Major vault protein OS=Homo sapiens OX=9606 GN=MVP PE=1 SV=4	MVP_HUMAN	MVP	99 kDa	13	7	0.39	1.9	Homo sapiens			ERBB signaling pathway, mRNA transport, negative regulation of protein autophosphorylation, negative regulation of protein tyrosine kinase activity, negative regulation of signaling, protein transport	ERBB signaling pathway, negative regulation of protein autophosphorylation, negative regulation of protein tyrosine kinase activity, negative regulation of signaling			ERBB signaling pathway					mRNA transport, protein transport, transport								ERBB signaling pathway		ERBB signaling pathway	ERBB signaling pathway	cytoplasm, cytoskeleton, intracellular ribonucleoprotein complex, nuclear pore, nucleus, perinuclear region of cytoplasm		cytoplasm, cytoskeleton, intracellular ribonucleoprotein complex, nuclear pore, nucleus, perinuclear region of cytoplasm	cytoplasm, cytoskeleton, extracellular exosome, intracellular ribonucleoprotein complex, membrane, nuclear pore, nucleus, perinuclear region of cytoplasm	extracellular exosome	extracellular exosome	intracellular ribonucleoprotein complex, nuclear pore	membrane				cytoskeleton, extracellular exosome, nuclear pore, nucleus	nuclear pore
	RNA-binding motif protein, X chromosome OS=Homo sapiens OX=9606 GN=RBMX PE=1 SV=3	RBMX_HUMAN	RBMX	42 kDa	14	4	0.082	3.5	Homo sapiens			cellular response to interleukin-1, gene expression, mRNA processing, mRNA splicing, via spliceosome, membrane protein ectodomain proteolysis, negative regulation of mRNA splicing, via spliceosome, osteoblast differentiation, positive regulation of mRNA splicing, via spliceosome, positive regulation of transcription from RNA polymerase II promoter, protein homooligomerization, regulation of alter…	negative regulation of mRNA splicing, via spliceosome, positive regulation of mRNA splicing, via spliceosome, positive regulation of transcription from RNA polymerase II promoter, regulation of alternative mRNA splicing, via spliceosome		protein homooligomerization	RNA splicing, cellular response to interleukin-1, mRNA processing, mRNA splicing, via spliceosome, osteoblast differentiation, protein homooligomerization, transcription from RNA polymerase II promoter		osteoblast differentiation					RNA splicing, gene expression, mRNA processing, mRNA splicing, via spliceosome, membrane protein ectodomain proteolysis, transcription from RNA polymerase II promoter, transcription, DNA-templated		osteoblast differentiation				cellular response to interleukin-1			osteoblast differentiation	catalytic step 2 spliceosome, nuclear euchromatin, nucleoplasm, nucleus, supraspliceosomal complex		catalytic step 2 spliceosome, nuclear euchromatin, nucleoplasm, nucleus, supraspliceosomal complex	catalytic step 2 spliceosome, extracellular exosome, extracellular space, membrane, nuclear euchromatin, nucleoplasm, nucleus, supraspliceosomal complex	extracellular exosome, extracellular space	extracellular exosome, extracellular space	catalytic step 2 spliceosome, supraspliceosomal complex	membrane		nuclear euchromatin, nucleoplasm		catalytic step 2 spliceosome, extracellular exosome, nuclear euchromatin, nucleoplasm, nucleus, supraspliceosomal complex	catalytic step 2 spliceosome, nuclear euchromatin, nucleoplasm, supraspliceosomal complex
	Methylcrotonoyl-CoA carboxylase subunit alpha, mitochondrial OS=Homo sapiens OX=9606 GN=MCCC1 PE=1 SV=3	MCCA_HUMAN	MCCC1	80 kDa	8	8	0.31	1	Homo sapiens			biotin metabolic process, branched-chain amino acid catabolic process, leucine catabolic process				biotin metabolic process, branched-chain amino acid catabolic process, leucine catabolic process							biotin metabolic process, branched-chain amino acid catabolic process, leucine catabolic process									biotin metabolic process, branched-chain amino acid catabolic process, leucine catabolic process	cytosol, mitochondrial inner membrane, mitochondrial matrix, mitochondrion		cytosol, mitochondrial inner membrane, mitochondrial matrix, mitochondrion	cytosol, mitochondrial inner membrane, mitochondrial matrix, mitochondrion				mitochondrial inner membrane		mitochondrial matrix		mitochondrial inner membrane, mitochondrial matrix, mitochondrion	mitochondrial inner membrane, mitochondrial matrix
	Caveolin-1 OS=Homo sapiens OX=9606 GN=CAV1 PE=1 SV=4	CAV1_HUMAN	CAV1	20 kDa	14	0	0.00063	INF	Homo sapiens			MAPK cascade, T cell costimulation, angiogenesis, angiotensin-activated signaling pathway involved in heart process, animal organ regeneration, apoptotic signaling pathway, beta-catenin destruction complex disassembly, calcium ion homeostasis, calcium ion transport, caveola assembly, caveolin-mediated endocytosis, cellular response to exogenous dsRNA, cellular response to hyperoxia, cellular resp…	MAPK cascade, T cell costimulation, angiotensin-activated signaling pathway involved in heart process, apoptotic signaling pathway, beta-catenin destruction complex disassembly, calcium ion homeostasis, cholesterol homeostasis, inactivation of MAPK activity, lactation, lipid storage, maintenance of protein location in cell, membrane depolarization, negative regulation of BMP signaling pathway, ne…		beta-catenin destruction complex disassembly, caveola assembly, microtubule polymerization, protein homooligomerization, vesicle organization	MAPK cascade, angiotensin-activated signaling pathway involved in heart process, apoptotic signaling pathway, beta-catenin destruction complex disassembly, caveola assembly, cellular response to exogenous dsRNA, cellular response to hyperoxia, cellular response to mechanical stimulus, cellular response to peptide hormone stimulus, cellular response to starvation, cellular response to transforming…		angiogenesis, animal organ regeneration, cellular senescence, lactation, mammary gland development, mammary gland involution, negative regulation of neuron differentiation, skeletal muscle tissue development, vasculogenesis		T cell costimulation, leukocyte migration	calcium ion transport, caveolin-mediated endocytosis, cholesterol efflux, cholesterol transport, lactation, leukocyte migration, lipid storage, maintenance of protein location in cell, protein localization to basolateral plasma membrane, protein localization to plasma membrane raft, receptor internalization involved in canonical Wnt signaling pathway, receptor-mediated endocytosis of virus by hos…	leukocyte migration	MAPK cascade, receptor internalization, receptor internalization involved in canonical Wnt signaling pathway, triglyceride metabolic process	receptor-mediated endocytosis of virus by host cell, response to bacterium	angiogenesis, angiotensin-activated signaling pathway involved in heart process, animal organ regeneration, lactation, mammary gland development, mammary gland involution, negative regulation of neuron differentiation, positive regulation of vasoconstriction, regulation of heart rate by cardiac conduction, skeletal muscle tissue development, vasculogenesis, vasoconstriction				MAPK cascade, angiotensin-activated signaling pathway involved in heart process, apoptotic signaling pathway, beta-catenin destruction complex disassembly, cellular response to exogenous dsRNA, cellular response to hyperoxia, cellular response to mechanical stimulus, cellular response to peptide hormone stimulus, cellular response to starvation, cellular response to transforming growth factor bet…		MAPK cascade, angiotensin-activated signaling pathway involved in heart process, apoptotic signaling pathway, beta-catenin destruction complex disassembly, receptor internalization involved in canonical Wnt signaling pathway, regulation of heart rate by cardiac conduction	MAPK cascade, angiogenesis, angiotensin-activated signaling pathway involved in heart process, animal organ regeneration, apoptotic signaling pathway, beta-catenin destruction complex disassembly, caveola assembly, cellular senescence, cholesterol efflux, cholesterol transport, lactation, leukocyte migration, maintenance of protein location in cell, mammary gland development, mammary gland involu…	Golgi apparatus, Golgi membrane, VCP-NPL4-UFD1 AAA ATPase complex, acrosomal membrane, apical plasma membrane, basal plasma membrane, basolateral plasma membrane, caveola, cell cortex, cell surface, cilium, cytoplasmic vesicle, cytosol, early endosome membrane, endocytic vesicle membrane, endoplasmic reticulum, endoplasmic reticulum membrane, endosome, integral component of plasma membrane, intra…	focal adhesion	Golgi apparatus, Golgi membrane, VCP-NPL4-UFD1 AAA ATPase complex, acrosomal membrane, apical plasma membrane, basal plasma membrane, basolateral plasma membrane, caveola, cell cortex, cell surface, cilium, cytoplasmic vesicle, cytosol, early endosome membrane, endocytic vesicle membrane, endoplasmic reticulum, endoplasmic reticulum membrane, endosome, integral component of plasma membrane, intra…	Golgi apparatus, Golgi membrane, VCP-NPL4-UFD1 AAA ATPase complex, acrosomal membrane, apical plasma membrane, basal plasma membrane, basolateral plasma membrane, caveola, cell cortex, cell surface, cilium, cytoplasm, cytoplasmic vesicle, cytosol, early endosome membrane, endocytic vesicle membrane, endoplasmic reticulum, endoplasmic reticulum membrane, endosome, focal adhesion, integral componen…			VCP-NPL4-UFD1 AAA ATPase complex, protein complex	Golgi membrane, VCP-NPL4-UFD1 AAA ATPase complex, acrosomal membrane, apical plasma membrane, basal plasma membrane, basolateral plasma membrane, caveola, early endosome membrane, endocytic vesicle membrane, endoplasmic reticulum membrane, integral component of plasma membrane, membrane raft, peroxisomal membrane, plasma membrane	VCP-NPL4-UFD1 AAA ATPase complex, apical plasma membrane, basal plasma membrane, basolateral plasma membrane, caveola, endoplasmic reticulum membrane, integral component of plasma membrane, membrane raft			Golgi apparatus, Golgi membrane, VCP-NPL4-UFD1 AAA ATPase complex, acrosomal membrane, cilium, early endosome membrane, endocytic vesicle membrane, endoplasmic reticulum, endoplasmic reticulum membrane, endosome, lipid particle, mitochondrion, peroxisomal membrane	Golgi membrane, VCP-NPL4-UFD1 AAA ATPase complex, acrosomal membrane, early endosome membrane, endocytic vesicle membrane, endoplasmic reticulum membrane, peroxisomal membrane
	5'-nucleotidase OS=Homo sapiens OX=9606 GN=NT5E PE=1 SV=1	5NTD_HUMAN	NT5E	63 kDa	14	3	0.04	4.7	Homo sapiens		leukocyte cell-cell adhesion	AMP catabolic process, DNA metabolic process, adenosine biosynthetic process, brain development, dephosphorylation, leukocyte cell-cell adhesion, negative regulation of inflammatory response, nucleotide catabolic process, positive regulation of lipid biosynthetic process, purine nucleotide biosynthetic process, pyrimidine nucleoside catabolic process, response to aluminum ion	negative regulation of inflammatory response, positive regulation of lipid biosynthetic process			AMP catabolic process, DNA metabolic process, adenosine biosynthetic process, dephosphorylation, nucleotide catabolic process, purine nucleotide biosynthetic process, pyrimidine nucleoside catabolic process		brain development					AMP catabolic process, DNA metabolic process, adenosine biosynthetic process, dephosphorylation, nucleotide catabolic process, purine nucleotide biosynthetic process, pyrimidine nucleoside catabolic process		brain development				response to aluminum ion			AMP catabolic process, adenosine biosynthetic process, brain development, leukocyte cell-cell adhesion, nucleotide catabolic process, purine nucleotide biosynthetic process, pyrimidine nucleoside catabolic process	cell surface, cytoplasm, plasma membrane, synaptic membrane		cell surface, cytoplasm, plasma membrane, synaptic membrane	anchored component of membrane, cell surface, cytoplasm, extracellular exosome, plasma membrane, synaptic membrane	extracellular exosome	extracellular exosome		anchored component of membrane, plasma membrane, synaptic membrane	anchored component of membrane, synaptic membrane			extracellular exosome			synaptic membrane	synaptic membrane
	Methylcrotonoyl-CoA carboxylase beta chain, mitochondrial OS=Homo sapiens OX=9606 GN=MCCC2 PE=1 SV=1	MCCB_HUMAN	MCCC2	61 kDa	6	11	0.041	0.5	Homo sapiens			biotin metabolic process, branched-chain amino acid catabolic process, coenzyme A metabolic process, leucine catabolic process				biotin metabolic process, branched-chain amino acid catabolic process, coenzyme A metabolic process, leucine catabolic process							biotin metabolic process, branched-chain amino acid catabolic process, coenzyme A metabolic process, leucine catabolic process									biotin metabolic process, branched-chain amino acid catabolic process, coenzyme A metabolic process, leucine catabolic process	cytosol, mitochondrial matrix, mitochondrion		cytosol, mitochondrial matrix, mitochondrion	cytosol, mitochondrial matrix, mitochondrion						mitochondrial matrix		mitochondrial matrix, mitochondrion	mitochondrial matrix
	F-actin-capping protein subunit beta OS=Homo sapiens OX=9606 GN=CAPZB PE=1 SV=4	CAPZB_HUMAN	CAPZB	31 kDa	10	6	0.5	1.7	Homo sapiens			actin cytoskeleton organization, actin filament capping, barbed-end actin filament capping, blood coagulation, movement of cell or subcellular component, negative regulation of filopodium assembly, regulation of cell morphogenesis, regulation of lamellipodium assembly	barbed-end actin filament capping, blood coagulation, negative regulation of filopodium assembly, regulation of cell morphogenesis, regulation of lamellipodium assembly		actin cytoskeleton organization, barbed-end actin filament capping	actin cytoskeleton organization, barbed-end actin filament capping, movement of cell or subcellular component									blood coagulation				blood coagulation			actin cytoskeleton organization, barbed-end actin filament capping, blood coagulation, movement of cell or subcellular component	F-actin capping protein complex, WASH complex, actin cytoskeleton, actin filament, cytoplasm, cytoskeleton, cytosol, sarcomere		F-actin capping protein complex, WASH complex, actin cytoskeleton, actin filament, cytoplasm, cytoskeleton, cytosol, sarcomere	F-actin capping protein complex, WASH complex, actin cytoskeleton, actin filament, cytoplasm, cytoskeleton, cytosol, extracellular exosome, sarcomere	extracellular exosome	extracellular exosome	F-actin capping protein complex, WASH complex					F-actin capping protein complex, actin cytoskeleton, actin filament, cytoskeleton, extracellular exosome, sarcomere	F-actin capping protein complex, actin filament, sarcomere	actin filament, sarcomere
	Galectin-9 OS=Homo sapiens OX=9606 GN=LGALS9 PE=1 SV=2	LEG9_HUMAN	LGALS9	40 kDa	13	4	0.11	3.2	Homo sapiens			ERK1 and ERK2 cascade, cellular response to interferon-gamma, cellular response to virus, chemotaxis, female pregnancy, inflammatory response, maternal process involved in female pregnancy, mature conventional dendritic cell differentiation, natural killer cell tolerance induction, negative regulation of CD4-positive, alpha-beta T cell proliferation, negative regulation of activated T cell prolif…	ERK1 and ERK2 cascade, negative regulation of CD4-positive, alpha-beta T cell proliferation, negative regulation of activated T cell proliferation, negative regulation of chemokine production, negative regulation of gene expression, negative regulation of interferon-gamma production, negative regulation of mast cell degranulation, negative regulation of natural killer cell mediated cytotoxicity, …			ERK1 and ERK2 cascade, cellular response to interferon-gamma, cellular response to virus, mature conventional dendritic cell differentiation, p38MAPK cascade, toll-like receptor 2 signaling pathway, toll-like receptor 4 signaling pathway		mature conventional dendritic cell differentiation, natural killer cell tolerance induction		cellular response to interferon-gamma, mature conventional dendritic cell differentiation, natural killer cell tolerance induction, toll-like receptor 2 signaling pathway, toll-like receptor 4 signaling pathway		chemotaxis	ERK1 and ERK2 cascade, p38MAPK cascade	cellular response to virus, maternal process involved in female pregnancy, response to lipopolysaccharide	female pregnancy, maternal process involved in female pregnancy, mature conventional dendritic cell differentiation, natural killer cell tolerance induction		female pregnancy, maternal process involved in female pregnancy	female pregnancy, maternal process involved in female pregnancy	ERK1 and ERK2 cascade, cellular response to interferon-gamma, cellular response to virus, chemotaxis, inflammatory response, p38MAPK cascade, response to interleukin-1, response to lipopolysaccharide, toll-like receptor 2 signaling pathway, toll-like receptor 4 signaling pathway		ERK1 and ERK2 cascade, p38MAPK cascade, toll-like receptor 2 signaling pathway, toll-like receptor 4 signaling pathway	ERK1 and ERK2 cascade, maternal process involved in female pregnancy, mature conventional dendritic cell differentiation, natural killer cell tolerance induction, p38MAPK cascade, toll-like receptor 2 signaling pathway, toll-like receptor 4 signaling pathway	cytoplasm, intracellular, nucleus		cytoplasm, intracellular, nucleus	cytoplasm, extracellular exosome, extracellular region, extracellular space, intracellular, nucleus	extracellular exosome, extracellular space	extracellular exosome, extracellular space						extracellular exosome, nucleus
	Myosin light polypeptide 6 OS=Homo sapiens OX=9606 GN=MYL6 PE=1 SV=2	MYL6_HUMAN	MYL6	17 kDa	10	6	0.5	1.7	Homo sapiens			muscle contraction, muscle filament sliding, skeletal muscle tissue development				muscle filament sliding		skeletal muscle tissue development							muscle contraction, muscle filament sliding, skeletal muscle tissue development							muscle filament sliding, skeletal muscle tissue development	brush border, cytosol, unconventional myosin complex		brush border, cytosol, unconventional myosin complex	brush border, cytosol, extracellular exosome, membrane, unconventional myosin complex, vesicle	extracellular exosome	extracellular exosome	unconventional myosin complex	membrane				extracellular exosome, unconventional myosin complex	unconventional myosin complex
	Heterogeneous nuclear ribonucleoproteins A2/B1 OS=Homo sapiens OX=9606 GN=HNRNPA2B1 PE=1 SV=2	ROA2_HUMAN	HNRNPA2B1	37 kDa	8	1	0.064	8	Homo sapiens			gene expression, mRNA export from nucleus, mRNA processing, mRNA splicing, via spliceosome, mRNA transport, miRNA transport, negative regulation of mRNA splicing, via spliceosome, negative regulation of transcription from RNA polymerase II promoter, primary miRNA processing	negative regulation of mRNA splicing, via spliceosome, negative regulation of transcription from RNA polymerase II promoter, primary miRNA processing			RNA splicing, mRNA processing, mRNA splicing, via spliceosome, primary miRNA processing					mRNA export from nucleus, mRNA transport, miRNA transport		RNA splicing, mRNA export from nucleus, mRNA processing, mRNA splicing, via spliceosome, primary miRNA processing						primary miRNA processing			primary miRNA processing	catalytic step 2 spliceosome, cytoplasm, intracellular ribonucleoprotein complex, nucleoplasm, nucleus		catalytic step 2 spliceosome, cytoplasm, intracellular ribonucleoprotein complex, nucleoplasm, nucleus	catalytic step 2 spliceosome, cytoplasm, extracellular exosome, extracellular region, membrane, nucleoplasm, nucleus, spliceosomal complex	extracellular exosome	extracellular exosome	catalytic step 2 spliceosome	membrane		nucleoplasm		catalytic step 2 spliceosome, extracellular exosome, nucleoplasm, nucleus	catalytic step 2 spliceosome, nucleoplasm
	Annexin A2 OS=Homo sapiens OX=9606 GN=ANXA2 PE=1 SV=2	ANXA2_HUMAN	ANXA2	39 kDa	7	8	0.23	0.9	Homo sapiens			angiogenesis, body fluid secretion, collagen fibril organization, fibrinolysis, membrane budding, membrane raft assembly, negative regulation of catalytic activity, negative regulation of low-density lipoprotein particle receptor catabolic process, negative regulation of receptor binding, negative regulation of receptor internalization, osteoclast development, positive regulation of binding, posi…	body fluid secretion, fibrinolysis, negative regulation of catalytic activity, negative regulation of low-density lipoprotein particle receptor catabolic process, negative regulation of receptor binding, negative regulation of receptor internalization, positive regulation of binding, positive regulation of fibroblast proliferation, positive regulation of protein phosphorylation, positive regulati…		collagen fibril organization, membrane budding, membrane raft assembly, protein heterotetramerization, protein targeting to plasma membrane	collagen fibril organization, membrane budding, membrane raft assembly, osteoclast development, protein heterotetramerization, protein targeting to plasma membrane		angiogenesis, osteoclast development		osteoclast development	body fluid secretion, membrane budding, protein targeting to plasma membrane				angiogenesis, osteoclast development				response to thyroid hormone			angiogenesis, body fluid secretion, collagen fibril organization, membrane raft assembly, osteoclast development, protein targeting to plasma membrane	Schmidt-Lanterman incisure, basolateral plasma membrane, cell cortex, cell surface, cytosol, early endosome, extrinsic component of plasma membrane, late endosome membrane, lipid particle, lysosomal membrane, macropinosome, melanosome, midbody, myelin sheath adaxonal region, nucleus, perinuclear region of cytoplasm, ruffle, sarcolemma		Schmidt-Lanterman incisure, basolateral plasma membrane, cell cortex, cell surface, cytosol, early endosome, extrinsic component of plasma membrane, late endosome membrane, lipid particle, lysosomal membrane, macropinosome, melanosome, midbody, myelin sheath adaxonal region, nucleus, perinuclear region of cytoplasm, ruffle, sarcolemma	PCSK9-AnxA2 complex, Schmidt-Lanterman incisure, basement membrane, basolateral plasma membrane, cell cortex, cell surface, cytosol, early endosome, extracellular exosome, extracellular region, extracellular space, extrinsic component of plasma membrane, late endosome membrane, lipid particle, lysosomal membrane, macropinosome, melanosome, membrane, membrane raft, midbody, myelin sheath adaxonal …	basement membrane, extracellular exosome, extracellular matrix, extracellular space, proteinaceous extracellular matrix	basement membrane, extracellular exosome, extracellular matrix, extracellular space, proteinaceous extracellular matrix	PCSK9-AnxA2 complex, protein complex	basolateral plasma membrane, extrinsic component of plasma membrane, late endosome membrane, lysosomal membrane, membrane raft, plasma membrane, sarcolemma	basolateral plasma membrane, extrinsic component of plasma membrane, membrane raft			early endosome, extracellular exosome, late endosome membrane, lipid particle, lysosomal membrane, macropinosome, melanosome, nucleus	late endosome membrane, lysosomal membrane
	Heterogeneous nuclear ribonucleoprotein M OS=Homo sapiens OX=9606 GN=HNRNPM PE=1 SV=3	HNRPM_HUMAN	HNRNPM	78 kDa	5	2	0.4	2.5	Homo sapiens			alternative mRNA splicing, via spliceosome, cellular response to carcinoembryonic antigen, cellular response to lipopolysaccharide, fibroblast growth factor receptor signaling pathway, gene expression, mRNA processing, mRNA splicing, via spliceosome, positive regulation of protein import, positive regulation of protein localization to nucleus	fibroblast growth factor receptor signaling pathway, positive regulation of protein import, positive regulation of protein localization to nucleus			alternative mRNA splicing, via spliceosome, cellular response to carcinoembryonic antigen, cellular response to lipopolysaccharide, fibroblast growth factor receptor signaling pathway, mRNA processing							RNA splicing, alternative mRNA splicing, via spliceosome, gene expression, mRNA processing, mRNA splicing, via spliceosome	cellular response to lipopolysaccharide					cellular response to carcinoembryonic antigen, cellular response to lipopolysaccharide, fibroblast growth factor receptor signaling pathway		fibroblast growth factor receptor signaling pathway	fibroblast growth factor receptor signaling pathway	catalytic step 2 spliceosome, cell surface, integral component of plasma membrane, intracellular ribonucleoprotein complex, nuclear matrix, nucleolus, nucleoplasm, nucleus, paraspeckles		catalytic step 2 spliceosome, cell surface, integral component of plasma membrane, intracellular ribonucleoprotein complex, nuclear matrix, nucleolus, nucleoplasm, nucleus, paraspeckles	catalytic step 2 spliceosome, cell surface, extracellular exosome, extracellular matrix, integral component of plasma membrane, intracellular ribonucleoprotein complex, membrane, nuclear matrix, nucleolus, nucleoplasm, nucleus, paraspeckles, spliceosomal complex	extracellular exosome, extracellular matrix	extracellular exosome, extracellular matrix	catalytic step 2 spliceosome	integral component of plasma membrane	integral component of plasma membrane	nuclear matrix, nucleolus, paraspeckles		catalytic step 2 spliceosome, extracellular exosome, nuclear matrix, nucleolus, nucleoplasm, nucleus, paraspeckles	catalytic step 2 spliceosome, nuclear matrix, nucleolus, nucleoplasm, paraspeckles
	rRNA 2'-O-methyltransferase fibrillarin OS=Homo sapiens OX=9606 GN=FBL PE=1 SV=2	FBRL_HUMAN	FBL	34 kDa	11	3	0.11	3.7	Homo sapiens			RNA processing, box C/D snoRNA 3'-end processing, histone glutamine methylation, methylation, osteoblast differentiation, rRNA methylation, rRNA processing, snoRNA localization, snoRNA metabolic process, tRNA processing			histone glutamine methylation, rRNA methylation	RNA processing, box C/D snoRNA 3'-end processing, histone glutamine methylation, osteoblast differentiation, rRNA methylation, rRNA processing, snoRNA metabolic process, tRNA processing		osteoblast differentiation			snoRNA localization		RNA processing, box C/D snoRNA 3'-end processing, histone glutamine methylation, methylation, rRNA methylation, rRNA processing, snoRNA metabolic process, tRNA processing		osteoblast differentiation							osteoblast differentiation	Cajal body, box C/D snoRNP complex, dense fibrillar component, granular component, nucleolus, nucleoplasm, nucleus, small-subunit processome		Cajal body, box C/D snoRNP complex, dense fibrillar component, granular component, nucleolus, nucleoplasm, nucleus, small-subunit processome	Cajal body, box C/D snoRNP complex, dense fibrillar component, extracellular exosome, granular component, membrane, nucleolus, nucleoplasm, nucleus, small-subunit processome	extracellular exosome	extracellular exosome	box C/D snoRNP complex, small-subunit processome	membrane		Cajal body, box C/D snoRNP complex, dense fibrillar component, granular component, nucleoplasm		Cajal body, box C/D snoRNP complex, dense fibrillar component, extracellular exosome, granular component, nucleolus, nucleoplasm, nucleus	Cajal body, box C/D snoRNP complex, dense fibrillar component, granular component, nucleolus, nucleoplasm
	Keratin, type I cytoskeletal 18 OS=Homo sapiens OX=9606 GN=KRT18 PE=1 SV=2	K1C18_HUMAN	KRT18	48 kDa	9	4	0.33	2.2	Homo sapiens			Golgi to plasma membrane CFTR protein transport, anatomical structure morphogenesis, cell cycle, extrinsic apoptotic signaling pathway, hepatocyte apoptotic process, intermediate filament cytoskeleton organization, negative regulation of apoptotic process, tumor necrosis factor-mediated signaling pathway, viral process	extrinsic apoptotic signaling pathway, negative regulation of apoptotic process, tumor necrosis factor-mediated signaling pathway		Golgi to plasma membrane CFTR protein transport, intermediate filament cytoskeleton organization	Golgi to plasma membrane CFTR protein transport, cell cycle, extrinsic apoptotic signaling pathway, hepatocyte apoptotic process, intermediate filament cytoskeleton organization, tumor necrosis factor-mediated signaling pathway, viral process		anatomical structure morphogenesis			Golgi to plasma membrane CFTR protein transport			viral process					extrinsic apoptotic signaling pathway, tumor necrosis factor-mediated signaling pathway		extrinsic apoptotic signaling pathway, tumor necrosis factor-mediated signaling pathway	Golgi to plasma membrane CFTR protein transport, cell cycle, extrinsic apoptotic signaling pathway, hepatocyte apoptotic process, intermediate filament cytoskeleton organization, tumor necrosis factor-mediated signaling pathway	cell periphery, centriolar satellite, cytoplasm, intermediate filament, keratin filament, microtubule organizing center, nucleolus, nucleus, perinuclear region of cytoplasm		cell periphery, centriolar satellite, cytoplasm, intermediate filament, keratin filament, microtubule organizing center, nucleolus, nucleus, perinuclear region of cytoplasm	cell periphery, centriolar satellite, cytoplasm, extracellular exosome, intermediate filament, keratin filament, microtubule organizing center, nucleolus, nucleus, perinuclear region of cytoplasm	extracellular exosome	extracellular exosome				nucleolus		centriolar satellite, extracellular exosome, intermediate filament, keratin filament, microtubule organizing center, nucleolus, nucleus	centriolar satellite, keratin filament, microtubule organizing center, nucleolus	intermediate filament, keratin filament
	Desmin OS=Homo sapiens OX=9606 GN=DES PE=1 SV=3	DESM_HUMAN	DES	54 kDa	5	1	0.22	5	Homo sapiens			intermediate filament organization, muscle contraction, muscle filament sliding, regulation of heart contraction	regulation of heart contraction		intermediate filament organization	cytoskeleton organization, intermediate filament organization, muscle filament sliding									muscle filament sliding							intermediate filament organization, muscle filament sliding	Z disc, contractile fiber, cytoplasm, cytoskeleton, cytosol, intermediate filament, intermediate filament cytoskeleton, intracellular, plasma membrane, sarcolemma	fascia adherens, intercalated disc	Z disc, contractile fiber, cytoplasm, cytoskeleton, cytosol, intermediate filament, intermediate filament cytoskeleton, intracellular, plasma membrane, sarcolemma	Z disc, contractile fiber, cytoplasm, cytoskeleton, cytosol, extracellular exosome, fascia adherens, intercalated disc, intermediate filament, intermediate filament cytoskeleton, intracellular, membrane, neuromuscular junction, sarcolemma	extracellular exosome	extracellular exosome		membrane, plasma membrane, sarcolemma				Z disc, contractile fiber, extracellular exosome, intermediate filament, intermediate filament cytoskeleton	Z disc, intermediate filament	Z disc, intermediate filament	neuromuscular junction
	Plasminogen activator inhibitor 1 OS=Homo sapiens OX=9606 GN=SERPINE1 PE=1 SV=1	PAI1_HUMAN	SERPINE1	45 kDa	12	2	0.034	6	Homo sapiens			angiogenesis, cellular response to lipopolysaccharide, chronological cell aging, circadian rhythm, defense response to Gram-negative bacterium, extracellular matrix organization, fibrinolysis, negative regulation of cell adhesion mediated by integrin, negative regulation of cell migration, negative regulation of endopeptidase activity, negative regulation of endothelial cell apoptotic process, ne…	fibrinolysis, negative regulation of cell adhesion mediated by integrin, negative regulation of cell migration, negative regulation of endopeptidase activity, negative regulation of endothelial cell apoptotic process, negative regulation of extrinsic apoptotic signaling pathway via death domain receptors, negative regulation of fibrinolysis, negative regulation of plasminogen activation, negative…		extracellular matrix organization	cellular response to lipopolysaccharide, chronological cell aging, extracellular matrix organization, platelet degranulation		angiogenesis, chronological cell aging			platelet degranulation			cellular response to lipopolysaccharide, defense response to Gram-negative bacterium	angiogenesis				cellular response to lipopolysaccharide, defense response to Gram-negative bacterium	circadian rhythm		angiogenesis, chronological cell aging, extracellular matrix organization, platelet degranulation	plasma membrane, platelet alpha granule lumen		plasma membrane, platelet alpha granule lumen	extracellular exosome, extracellular matrix, extracellular region, extracellular space, plasma membrane, platelet alpha granule lumen	extracellular exosome, extracellular matrix, extracellular space	extracellular exosome, extracellular matrix, extracellular space		plasma membrane		platelet alpha granule lumen		extracellular exosome, platelet alpha granule lumen	platelet alpha granule lumen
	Keratin, type II cytoskeletal 6A OS=Homo sapiens OX=9606 GN=KRT6A PE=1 SV=3	K2C6A_HUMAN (+1)	KRT6A	60 kDa	0	13	< 0.00010	0	Homo sapiens			cell differentiation, morphogenesis of an epithelium, positive regulation of cell proliferation, positive regulation of defense response to virus by host, positive regulation of macromitophagy in response to mitochondrial depolarization, wound healing, xenophagy	positive regulation of cell proliferation, positive regulation of defense response to virus by host, positive regulation of macromitophagy in response to mitochondrial depolarization			cell differentiation, positive regulation of macromitophagy in response to mitochondrial depolarization, xenophagy		cell differentiation, morphogenesis of an epithelium					xenophagy	xenophagy					positive regulation of macromitophagy in response to mitochondrial depolarization, wound healing, xenophagy			cell differentiation, morphogenesis of an epithelium	intermediate filament, keratin filament, nucleus		intermediate filament, keratin filament, nucleus	extracellular exosome, intermediate filament, keratin filament, membrane, nucleus	extracellular exosome	extracellular exosome		membrane				extracellular exosome, intermediate filament, keratin filament, nucleus	intermediate filament, keratin filament	intermediate filament, keratin filament
	Keratin, type II cytoskeletal 5 OS=Homo sapiens OX=9606 GN=KRT5 PE=1 SV=3	K2C5_HUMAN	KRT5	62 kDa	4	13	0.0031	0.3	Homo sapiens			epidermis development, hemidesmosome assembly			hemidesmosome assembly	hemidesmosome assembly		epidermis development														hemidesmosome assembly	cytoplasm, cytosol, intermediate filament, keratin filament, mitochondrion, nucleus, plasma membrane		cytoplasm, cytosol, intermediate filament, keratin filament, mitochondrion, nucleus, plasma membrane	cytoplasm, cytosol, extracellular exosome, intermediate filament, keratin filament, mitochondrion, nucleus, plasma membrane	extracellular exosome	extracellular exosome		plasma membrane				extracellular exosome, keratin filament, mitochondrion, nucleus	intermediate filament, keratin filament	intermediate filament, keratin filament
	LIM domain and actin-binding protein 1 OS=Homo sapiens OX=9606 GN=LIMA1 PE=1 SV=1	LIMA1_HUMAN	LIMA1	85 kDa	9	7	0.5	1.3	Homo sapiens			actin filament bundle assembly, negative regulation of actin filament depolymerization, ruffle organization	negative regulation of actin filament depolymerization		actin filament bundle assembly, negative regulation of actin filament depolymerization, ruffle organization	actin filament bundle assembly, negative regulation of actin filament depolymerization, ruffle organization																actin filament bundle assembly, negative regulation of actin filament depolymerization, ruffle organization	actin cytoskeleton, brush border, cleavage furrow, cytoplasm, cytoskeleton, plasma membrane, stress fiber	cell junction, focal adhesion	actin cytoskeleton, brush border, cleavage furrow, cytoplasm, cytoskeleton, plasma membrane, stress fiber	actin cytoskeleton, brush border, cell junction, cleavage furrow, cytoplasm, cytoskeleton, focal adhesion, plasma membrane, stress fiber				plasma membrane				actin cytoskeleton, stress fiber	stress fiber
	60S ribosomal protein L35 OS=Homo sapiens OX=9606 GN=RPL35 PE=1 SV=2	RL35_HUMAN	RPL35	15 kDa	3	2	0.67	1.5	Homo sapiens			SRP-dependent cotranslational protein targeting to membrane, maturation of LSU-rRNA from tricistronic rRNA transcript (SSU-rRNA, 5.8S rRNA, LSU-rRNA), nuclear-transcribed mRNA catabolic process, nonsense-mediated decay, rRNA processing, translation, translational initiation, viral transcription	nuclear-transcribed mRNA catabolic process, nonsense-mediated decay		maturation of LSU-rRNA from tricistronic rRNA transcript (SSU-rRNA, 5.8S rRNA, LSU-rRNA), rRNA processing	maturation of LSU-rRNA from tricistronic rRNA transcript (SSU-rRNA, 5.8S rRNA, LSU-rRNA), nuclear-transcribed mRNA catabolic process, nonsense-mediated decay, translation, translational initiation, viral transcription					SRP-dependent cotranslational protein targeting to membrane		maturation of LSU-rRNA from tricistronic rRNA transcript (SSU-rRNA, 5.8S rRNA, LSU-rRNA), nuclear-transcribed mRNA catabolic process, nonsense-mediated decay, translation, translational initiation, viral transcription	viral transcription									cytoplasm, cytosol, cytosolic large ribosomal subunit, intracellular, nucleolus, ribosome		cytoplasm, cytosol, cytosolic large ribosomal subunit, intracellular, nucleolus, ribosome	cytoplasm, cytosol, cytosolic large ribosomal subunit, intracellular, membrane, nucleolus, ribosome			cytosolic large ribosomal subunit, ribosome	membrane		nucleolus		cytosolic large ribosomal subunit, nucleolus, ribosome	cytosolic large ribosomal subunit, nucleolus
	Tropomyosin alpha-4 chain OS=Homo sapiens OX=9606 GN=TPM4 PE=1 SV=3	TPM4_HUMAN	TPM4	29 kDa	11	2	0.051	5.5	Homo sapiens			movement of cell or subcellular component, muscle contraction, muscle filament sliding, osteoblast differentiation				movement of cell or subcellular component, muscle filament sliding, osteoblast differentiation		osteoblast differentiation							muscle contraction, muscle filament sliding, osteoblast differentiation							movement of cell or subcellular component, muscle filament sliding, osteoblast differentiation	cortical cytoskeleton, cytoplasm, cytoskeleton, cytosol, filamentous actin, muscle thin filament tropomyosin, podosome, stress fiber	focal adhesion	cortical cytoskeleton, cytoplasm, cytoskeleton, cytosol, filamentous actin, muscle thin filament tropomyosin, podosome, stress fiber	cortical cytoskeleton, cytoplasm, cytoskeleton, cytosol, extracellular exosome, filamentous actin, focal adhesion, membrane, muscle thin filament tropomyosin, podosome, stress fiber	extracellular exosome	extracellular exosome	filamentous actin, podosome	membrane				cortical cytoskeleton, extracellular exosome, filamentous actin, muscle thin filament tropomyosin, podosome, stress fiber	filamentous actin, muscle thin filament tropomyosin, podosome, stress fiber	filamentous actin, muscle thin filament tropomyosin
	Core histone macro-H2A.1 OS=Homo sapiens OX=9606 GN=H2AFY PE=1 SV=4	H2AY_HUMAN	H2AFY	40 kDa	7	4	0.51	1.8	Homo sapiens			chromatin silencing, dosage compensation, establishment of protein localization to chromatin, negative regulation of cell cycle G2/M phase transition, negative regulation of gene expression, epigenetic, negative regulation of histone H3-K27 methylation, negative regulation of histone H3-K4 methylation, negative regulation of histone phosphorylation, negative regulation of protein localization to …	chromatin silencing, dosage compensation, negative regulation of cell cycle G2/M phase transition, negative regulation of gene expression, epigenetic, negative regulation of histone H3-K27 methylation, negative regulation of histone H3-K4 methylation, negative regulation of histone phosphorylation, negative regulation of protein localization to chromosome, telomeric region, negative regulation of…		chromatin silencing, nucleosome assembly	chromatin silencing, nucleosome assembly					establishment of protein localization to chromatin											chromatin silencing	Barr body, ESC/E(Z) complex, chromosome, condensed chromosome, nuclear chromatin, nuclear chromosome, nuclear chromosome, telomeric region, nucleolus, nucleosome, nucleus, pericentric heterochromatin, sex chromatin		Barr body, ESC/E(Z) complex, chromosome, condensed chromosome, nuclear chromatin, nuclear chromosome, nuclear chromosome, telomeric region, nucleolus, nucleosome, nucleus, pericentric heterochromatin, sex chromatin	Barr body, ESC/E(Z) complex, chromosome, condensed chromosome, extracellular exosome, nuclear chromatin, nuclear chromosome, nuclear chromosome, telomeric region, nucleolus, nucleosome, nucleus, pericentric heterochromatin, sex chromatin	extracellular exosome	extracellular exosome	ESC/E(Z) complex, nucleosome			Barr body, ESC/E(Z) complex, nuclear chromatin, nuclear chromosome, telomeric region, nucleolus, sex chromatin		Barr body, ESC/E(Z) complex, chromosome, condensed chromosome, extracellular exosome, nuclear chromatin, nuclear chromosome, nuclear chromosome, telomeric region, nucleolus, nucleosome, nucleus, pericentric heterochromatin, sex chromatin	Barr body, ESC/E(Z) complex, nuclear chromosome, nuclear chromosome, telomeric region, nucleolus, nucleosome, pericentric heterochromatin, sex chromatin
	Collagen alpha-1(IV) chain OS=Homo sapiens OX=9606 GN=COL4A1 PE=1 SV=4	CO4A1_HUMAN	COL4A1	161 kDa	7	3	0.36	2.3	Homo sapiens			angiogenesis, basement membrane organization, blood vessel morphogenesis, brain development, branching involved in blood vessel morphogenesis, cellular response to amino acid stimulus, collagen catabolic process, epithelial cell differentiation, neuromuscular junction development, renal tubule morphogenesis, retinal blood vessel morphogenesis			basement membrane organization, neuromuscular junction development	basement membrane organization, cellular response to amino acid stimulus, epithelial cell differentiation, extracellular matrix organization, neuromuscular junction development		angiogenesis, blood vessel morphogenesis, brain development, branching involved in blood vessel morphogenesis, epithelial cell differentiation, renal tubule morphogenesis, retinal blood vessel morphogenesis					collagen catabolic process		angiogenesis, blood vessel morphogenesis, brain development, branching involved in blood vessel morphogenesis, collagen catabolic process, renal tubule morphogenesis, retinal blood vessel morphogenesis				cellular response to amino acid stimulus			angiogenesis, basement membrane organization, brain development, branching involved in blood vessel morphogenesis, collagen catabolic process, epithelial cell differentiation, extracellular matrix organization, neuromuscular junction development, renal tubule morphogenesis, retinal blood vessel morphogenesis	endoplasmic reticulum lumen		endoplasmic reticulum lumen	basement membrane, collagen type IV trimer, endoplasmic reticulum lumen, extracellular region, proteinaceous extracellular matrix	basement membrane, collagen type IV trimer, proteinaceous extracellular matrix	basement membrane, collagen type IV trimer, extracellular matrix, proteinaceous extracellular matrix	collagen trimer, collagen type IV trimer			endoplasmic reticulum lumen		endoplasmic reticulum lumen	endoplasmic reticulum lumen	collagen type IV trimer
	Actin-related protein 2/3 complex subunit 2 OS=Homo sapiens OX=9606 GN=ARPC2 PE=1 SV=1	ARPC2_HUMAN	ARPC2	34 kDa	3	5	0.19	0.6	Homo sapiens			Arp2/3 complex-mediated actin nucleation, Fc-gamma receptor signaling pathway involved in phagocytosis, ephrin receptor signaling pathway, movement of cell or subcellular component, positive regulation of actin filament polymerization, positive regulation of lamellipodium assembly, positive regulation of substrate adhesion-dependent cell spreading	Arp2/3 complex-mediated actin nucleation, Fc-gamma receptor signaling pathway involved in phagocytosis, ephrin receptor signaling pathway, positive regulation of lamellipodium assembly, positive regulation of substrate adhesion-dependent cell spreading, regulation of actin filament polymerization		Arp2/3 complex-mediated actin nucleation, positive regulation of actin filament polymerization	Arp2/3 complex-mediated actin nucleation, Fc-gamma receptor signaling pathway involved in phagocytosis, ephrin receptor signaling pathway, movement of cell or subcellular component, positive regulation of actin filament polymerization, regulation of actin filament polymerization				Fc-gamma receptor signaling pathway involved in phagocytosis	Fc-gamma receptor signaling pathway involved in phagocytosis								Fc-gamma receptor signaling pathway involved in phagocytosis, ephrin receptor signaling pathway		Fc-gamma receptor signaling pathway involved in phagocytosis, ephrin receptor signaling pathway	Arp2/3 complex-mediated actin nucleation, Fc-gamma receptor signaling pathway involved in phagocytosis, ephrin receptor signaling pathway, movement of cell or subcellular component, positive regulation of actin filament polymerization, regulation of actin filament polymerization	Arp2/3 protein complex, Golgi apparatus, actin cytoskeleton, cell leading edge, cytoplasm, cytosol, endosome, muscle cell projection membrane, neuron projection, plasma membrane	cell junction, focal adhesion	Arp2/3 protein complex, Golgi apparatus, actin cytoskeleton, cell leading edge, cytoplasm, cytosol, endosome, muscle cell projection membrane, neuron projection, plasma membrane	Arp2/3 protein complex, Golgi apparatus, actin cytoskeleton, cell junction, cell leading edge, cell projection, cytoplasm, cytosol, endosome, extracellular exosome, focal adhesion, muscle cell projection membrane, neuron projection, plasma membrane, synapse	extracellular exosome	extracellular exosome	Arp2/3 protein complex	muscle cell projection membrane, plasma membrane	muscle cell projection membrane			Arp2/3 protein complex, Golgi apparatus, actin cytoskeleton, cytoskeleton, endosome, extracellular exosome	Arp2/3 protein complex		synapse
	60S ribosomal protein L27a OS=Homo sapiens OX=9606 GN=RPL27A PE=1 SV=2	RL27A_HUMAN	RPL27A	17 kDa	6	5	0.49	1.2	Homo sapiens			SRP-dependent cotranslational protein targeting to membrane, nuclear-transcribed mRNA catabolic process, nonsense-mediated decay, rRNA processing, translation, translational initiation, viral transcription	nuclear-transcribed mRNA catabolic process, nonsense-mediated decay		rRNA processing	nuclear-transcribed mRNA catabolic process, nonsense-mediated decay, rRNA processing, translation, translational initiation, viral transcription					SRP-dependent cotranslational protein targeting to membrane		nuclear-transcribed mRNA catabolic process, nonsense-mediated decay, rRNA processing, translation, translational initiation, viral transcription	viral transcription									cytosol, cytosolic large ribosomal subunit, intracellular, ribosome		cytosol, cytosolic large ribosomal subunit, intracellular, ribosome	cytosol, cytosolic large ribosomal subunit, intracellular, membrane, ribosome			cytosolic large ribosomal subunit, ribosome	membrane				cytosolic large ribosomal subunit, ribosome	cytosolic large ribosomal subunit, large ribosomal subunit
	Beta-actin-like protein 2 OS=Homo sapiens OX=9606 GN=ACTBL2 PE=1 SV=2	ACTBL_HUMAN	ACTBL2	42 kDa	2	1	0.64	2	Homo sapiens			biological process																					cytoplasm, cytoskeleton		cytoplasm, cytoskeleton	cytoplasm, cytoskeleton, extracellular exosome, extracellular space	extracellular exosome, extracellular space	extracellular exosome, extracellular space						cytoskeleton, extracellular exosome
	Actin-related protein 2/3 complex subunit 1B OS=Homo sapiens OX=9606 GN=ARPC1B PE=1 SV=3	ARC1B_HUMAN	ARPC1B	41 kDa	9	2	0.11	4.5	Homo sapiens			Arp2/3 complex-mediated actin nucleation, Fc-gamma receptor signaling pathway involved in phagocytosis, ephrin receptor signaling pathway, movement of cell or subcellular component, regulation of actin filament polymerization	Arp2/3 complex-mediated actin nucleation, Fc-gamma receptor signaling pathway involved in phagocytosis, ephrin receptor signaling pathway		Arp2/3 complex-mediated actin nucleation, regulation of actin filament polymerization	Arp2/3 complex-mediated actin nucleation, Fc-gamma receptor signaling pathway involved in phagocytosis, ephrin receptor signaling pathway, movement of cell or subcellular component, regulation of actin filament polymerization				Fc-gamma receptor signaling pathway involved in phagocytosis	Fc-gamma receptor signaling pathway involved in phagocytosis								Fc-gamma receptor signaling pathway involved in phagocytosis, ephrin receptor signaling pathway		Fc-gamma receptor signaling pathway involved in phagocytosis, ephrin receptor signaling pathway	Arp2/3 complex-mediated actin nucleation, Fc-gamma receptor signaling pathway involved in phagocytosis, ephrin receptor signaling pathway, movement of cell or subcellular component, regulation of actin filament polymerization	Arp2/3 protein complex, actin cytoskeleton, cytoplasm, cytoskeleton, cytosol	focal adhesion	Arp2/3 protein complex, actin cytoskeleton, cytoplasm, cytoskeleton, cytosol	Arp2/3 protein complex, actin cytoskeleton, cytoplasm, cytoskeleton, cytosol, extracellular exosome, focal adhesion	extracellular exosome	extracellular exosome	Arp2/3 protein complex					Arp2/3 protein complex, actin cytoskeleton, cytoskeleton, extracellular exosome	Arp2/3 protein complex
	Caveolae-associated protein 1 OS=Homo sapiens OX=9606 GN=CAVIN1 PE=1 SV=1	CAVN1_HUMAN	CAVIN1	43 kDa	13	0	0.0011	INF	unknown
	Tropomodulin-3 OS=Homo sapiens OX=9606 GN=TMOD3 PE=1 SV=1	TMOD3_HUMAN	TMOD3	40 kDa	6	4	0.61	1.5	Homo sapiens			actin cytoskeleton organization, actin filament organization, erythrocyte development, muscle contraction, myofibril assembly, pointed-end actin filament capping, positive regulation of mitotic cell cycle phase transition	erythrocyte development, pointed-end actin filament capping, positive regulation of mitotic cell cycle phase transition		actin cytoskeleton organization, actin filament organization, myofibril assembly, pointed-end actin filament capping	actin cytoskeleton organization, actin filament organization, erythrocyte development, myofibril assembly, pointed-end actin filament capping		erythrocyte development, myofibril assembly		erythrocyte development					erythrocyte development, muscle contraction							actin cytoskeleton organization, actin filament organization, erythrocyte development, myofibril assembly, pointed-end actin filament capping	cytoplasm, cytoskeleton, striated muscle thin filament		cytoplasm, cytoskeleton, striated muscle thin filament	cytoplasm, cytoskeleton, striated muscle thin filament								cytoskeleton, striated muscle thin filament	striated muscle thin filament	striated muscle thin filament
	Tubulin beta chain OS=Homo sapiens OX=9606 GN=TUBB PE=1 SV=2	TBB5_HUMAN	TUBB	50 kDa	4	4	0.43	1	Homo sapiens			G2/M transition of mitotic cell cycle, cell division, cytoskeleton-dependent intracellular transport, microtubule-based process, movement of cell or subcellular component, natural killer cell mediated cytotoxicity, spindle assembly		natural killer cell mediated cytotoxicity	spindle assembly	G2/M transition of mitotic cell cycle, cell division, microtubule-based process, movement of cell or subcellular component, spindle assembly				natural killer cell mediated cytotoxicity	cytoskeleton-dependent intracellular transport								natural killer cell mediated cytotoxicity			G2/M transition of mitotic cell cycle, cell division, movement of cell or subcellular component, natural killer cell mediated cytotoxicity, spindle assembly	cell body, cytoplasm, cytoplasmic ribonucleoprotein granule, cytoskeleton, microtubule, nuclear envelope lumen, nucleus		cell body, cytoplasm, cytoplasmic ribonucleoprotein granule, cytoskeleton, microtubule, nuclear envelope lumen, nucleus	cell body, cytoplasm, cytoplasmic ribonucleoprotein granule, cytoskeleton, extracellular exosome, extracellular region, microtubule, nuclear envelope lumen, nucleus, protein complex	extracellular exosome	extracellular exosome	cytoplasmic ribonucleoprotein granule, protein complex			nuclear envelope lumen		cytoplasmic ribonucleoprotein granule, cytoskeleton, extracellular exosome, microtubule, nuclear envelope lumen, nucleus	microtubule, nuclear envelope lumen	microtubule
	Protein PML OS=Homo sapiens OX=9606 GN=PML PE=1 SV=3	PML_HUMAN	PML	98 kDa	6	1	0.15	6	Homo sapiens			DNA damage response, signal transduction by p53 class mediator resulting in cell cycle arrest, PML body organization, SMAD protein import into nucleus, activation of cysteine-type endopeptidase activity involved in apoptotic process, apoptotic process, branching involved in mammary gland duct morphogenesis, cell cycle arrest, cell fate commitment, cellular response to interleukin-4, cellular sene…	DNA damage response, signal transduction by p53 class mediator resulting in cell cycle arrest, SMAD protein import into nucleus, activation of cysteine-type endopeptidase activity involved in apoptotic process, cell cycle arrest, circadian regulation of gene expression, common-partner SMAD protein phosphorylation, endoplasmic reticulum calcium ion homeostasis, entrainment of circadian clock by ph…		PML body organization, protein complex assembly	DNA damage response, signal transduction by p53 class mediator resulting in cell cycle arrest, PML body organization, SMAD protein import into nucleus, apoptotic process, cell aging, cell cycle arrest, cell fate commitment, cellular response to interleukin-4, cellular senescence, common-partner SMAD protein phosphorylation, defense response to virus, endoplasmic reticulum calcium ion homeostasis,…		branching involved in mammary gland duct morphogenesis, cell aging, cell fate commitment, cellular senescence, myeloid cell differentiation		defense response to virus, immune system process, innate immune response, interferon-gamma-mediated signaling pathway, myeloid cell differentiation	SMAD protein import into nucleus, fibroblast migration, maintenance of protein location in nucleus, protein targeting	fibroblast migration	common-partner SMAD protein phosphorylation, proteasome-mediated ubiquitin-dependent protein catabolic process, protein sumoylation, transcription, DNA-templated	defense response to virus	branching involved in mammary gland duct morphogenesis, circadian regulation of gene expression, myeloid cell differentiation				DNA damage response, signal transduction by p53 class mediator resulting in cell cycle arrest, SMAD protein import into nucleus, cellular response to interleukin-4, cellular senescence, common-partner SMAD protein phosphorylation, defense response to virus, entrainment of circadian clock by photoperiod, extrinsic apoptotic signaling pathway, innate immune response, interferon-gamma-mediated signa…	circadian regulation of gene expression	DNA damage response, signal transduction by p53 class mediator resulting in cell cycle arrest, SMAD protein import into nucleus, common-partner SMAD protein phosphorylation, extrinsic apoptotic signaling pathway, interferon-gamma-mediated signaling pathway, intrinsic apoptotic signaling pathway by p53 class mediator, intrinsic apoptotic signaling pathway in response to DNA damage by p53 class med…	DNA damage response, signal transduction by p53 class mediator resulting in cell cycle arrest, SMAD protein import into nucleus, apoptotic process, branching involved in mammary gland duct morphogenesis, cell aging, cell cycle arrest, cell fate commitment, cellular senescence, circadian regulation of gene expression, common-partner SMAD protein phosphorylation, endoplasmic reticulum calcium ion h…	PML body, cytoplasm, cytosol, early endosome membrane, endoplasmic reticulum, endoplasmic reticulum membrane, endosome, extrinsic component of endoplasmic reticulum membrane, intracellular, nuclear chromosome, telomeric region, nuclear matrix, nuclear membrane, nucleolus, nucleoplasm, nucleus		PML body, cytoplasm, cytosol, early endosome membrane, endoplasmic reticulum, endoplasmic reticulum membrane, endosome, extrinsic component of endoplasmic reticulum membrane, intracellular, nuclear chromosome, telomeric region, nuclear matrix, nuclear membrane, nucleolus, nucleoplasm, nucleus	PML body, cytoplasm, cytosol, early endosome membrane, endoplasmic reticulum, endoplasmic reticulum membrane, endosome, extrinsic component of endoplasmic reticulum membrane, intracellular, nuclear chromosome, telomeric region, nuclear matrix, nuclear membrane, nucleolus, nucleoplasm, nucleus				early endosome membrane, endoplasmic reticulum membrane, extrinsic component of endoplasmic reticulum membrane, nuclear membrane	endoplasmic reticulum membrane, extrinsic component of endoplasmic reticulum membrane	PML body, nuclear chromosome, telomeric region, nuclear matrix, nucleolus		PML body, early endosome membrane, endoplasmic reticulum, endoplasmic reticulum membrane, endosome, extrinsic component of endoplasmic reticulum membrane, nuclear chromosome, telomeric region, nuclear matrix, nuclear membrane, nucleolus, nucleoplasm, nucleus	PML body, early endosome membrane, endoplasmic reticulum membrane, extrinsic component of endoplasmic reticulum membrane, nuclear chromosome, telomeric region, nuclear matrix, nuclear membrane, nucleolus, nucleoplasm
	Elongation factor 1-alpha 1 OS=Homo sapiens OX=9606 GN=EEF1A1 PE=1 SV=1	EF1A1_HUMAN (+1)	EEF1A1	50 kDa	6	3	0.46	2	Homo sapiens			cellular response to epidermal growth factor stimulus, regulation of chaperone-mediated autophagy, regulation of transcription, DNA-templated, transcription, DNA-templated, translation, translational elongation	regulation of chaperone-mediated autophagy, regulation of transcription, DNA-templated			cellular response to epidermal growth factor stimulus, transcription, DNA-templated, translation, translational elongation							transcription, DNA-templated, translation, translational elongation						cellular response to epidermal growth factor stimulus				cortical actin cytoskeleton, cytoplasm, cytoplasmic side of lysosomal membrane, cytosol, eukaryotic translation elongation factor 1 complex, nucleolus, nucleus, ruffle membrane		cortical actin cytoskeleton, cytoplasm, cytoplasmic side of lysosomal membrane, cytosol, eukaryotic translation elongation factor 1 complex, nucleolus, nucleus, ruffle membrane	cortical actin cytoskeleton, cytoplasm, cytoplasmic side of lysosomal membrane, cytosol, eukaryotic translation elongation factor 1 complex, extracellular exosome, extracellular space, membrane, nucleolus, nucleus, ruffle membrane	extracellular exosome, extracellular space	extracellular exosome, extracellular space	eukaryotic translation elongation factor 1 complex	cytoplasmic side of lysosomal membrane, membrane, ruffle membrane	cytoplasmic side of lysosomal membrane, ruffle membrane	nucleolus		cortical actin cytoskeleton, cytoplasmic side of lysosomal membrane, extracellular exosome, nucleolus, nucleus	cortical actin cytoskeleton, cytoplasmic side of lysosomal membrane, nucleolus
	Thrombospondin-1 OS=Homo sapiens OX=9606 GN=THBS1 PE=1 SV=2	TSP1_HUMAN	THBS1	129 kDa	9	2	0.11	4.5	Homo sapiens	behavioral response to pain	cell adhesion	activation of MAPK activity, behavioral response to pain, cell adhesion, cell cycle arrest, cell migration, cellular response to heat, chronic inflammatory response, engulfment of apoptotic cell, extracellular matrix organization, immune response, inflammatory response, negative regulation of angiogenesis, negative regulation of antigen processing and presentation of peptide or polysaccharide ant…	activation of MAPK activity, cell cycle arrest, negative regulation of angiogenesis, negative regulation of antigen processing and presentation of peptide or polysaccharide antigen via MHC class II, negative regulation of apoptotic process, negative regulation of blood vessel endothelial cell migration, negative regulation of cGMP-mediated signaling, negative regulation of cell-matrix adhesion, n…		engulfment of apoptotic cell, extracellular matrix organization	cell cycle arrest, cell migration, cellular response to heat, engulfment of apoptotic cell, extracellular matrix organization, peptide cross-linking, platelet degranulation, protein O-linked fucosylation, response to endoplasmic reticulum stress		sprouting angiogenesis		immune response	cell migration, engulfment of apoptotic cell, platelet degranulation	cell migration	peptide cross-linking, protein O-linked fucosylation		behavioral response to pain, sprouting angiogenesis				behavioral response to pain, cellular response to heat, chronic inflammatory response, immune response, inflammatory response, response to calcium ion, response to drug, response to endoplasmic reticulum stress, response to glucose, response to hypoxia, response to magnesium ion, response to progesterone, response to unfolded protein			behavioral response to pain, cell cycle arrest, cell migration, engulfment of apoptotic cell, extracellular matrix organization, platelet degranulation, protein O-linked fucosylation, sprouting angiogenesis	cell surface, endoplasmic reticulum lumen, external side of plasma membrane, platelet alpha granule, platelet alpha granule lumen, sarcoplasmic reticulum		cell surface, endoplasmic reticulum lumen, external side of plasma membrane, platelet alpha granule, platelet alpha granule lumen, sarcoplasmic reticulum	cell surface, endoplasmic reticulum, endoplasmic reticulum lumen, external side of plasma membrane, extracellular exosome, extracellular matrix, extracellular region, extracellular space, fibrinogen complex, platelet alpha granule, platelet alpha granule lumen, sarcoplasmic reticulum, secretory granule	extracellular exosome, extracellular matrix, extracellular space, fibrinogen complex	extracellular exosome, extracellular matrix, extracellular space, fibrinogen complex	fibrinogen complex	external side of plasma membrane	external side of plasma membrane	endoplasmic reticulum lumen, platelet alpha granule lumen		endoplasmic reticulum lumen, extracellular exosome, platelet alpha granule, platelet alpha granule lumen, sarcoplasmic reticulum	endoplasmic reticulum lumen, platelet alpha granule lumen
	Glyceraldehyde-3-phosphate dehydrogenase OS=Homo sapiens OX=9606 GN=GAPDH PE=1 SV=3	G3P_HUMAN	GAPDH	36 kDa	8	3	0.28	2.7	Homo sapiens			canonical glycolysis, cellular response to interferon-gamma, gluconeogenesis, glucose metabolic process, glycolytic process, microtubule cytoskeleton organization, negative regulation of translation, neuron apoptotic process, oxidation-reduction process, peptidyl-cysteine S-trans-nitrosylation, protein stabilization, regulation of macroautophagy	negative regulation of translation, protein stabilization, regulation of macroautophagy		microtubule cytoskeleton organization	canonical glycolysis, cellular response to interferon-gamma, glycolytic process, microtubule cytoskeleton organization, neuron apoptotic process, peptidyl-cysteine S-trans-nitrosylation				cellular response to interferon-gamma			canonical glycolysis, gluconeogenesis, glycolytic process, oxidation-reduction process, peptidyl-cysteine S-trans-nitrosylation						cellular response to interferon-gamma			canonical glycolysis, gluconeogenesis, glycolytic process, neuron apoptotic process, oxidation-reduction process	cytoplasm, cytoskeleton, cytosol, intracellular membrane-bounded organelle, intracellular ribonucleoprotein complex, lipid particle, microtubule cytoskeleton, nuclear membrane, nucleus, perinuclear region of cytoplasm, plasma membrane		cytoplasm, cytoskeleton, cytosol, intracellular membrane-bounded organelle, intracellular ribonucleoprotein complex, lipid particle, microtubule cytoskeleton, nuclear membrane, nucleus, perinuclear region of cytoplasm, plasma membrane	GAIT complex, cytoplasm, cytoskeleton, cytosol, extracellular exosome, intracellular ribonucleoprotein complex, lipid particle, membrane, microtubule cytoskeleton, nuclear membrane, nucleus, perinuclear region of cytoplasm, plasma membrane	extracellular exosome	extracellular exosome	GAIT complex, intracellular ribonucleoprotein complex	nuclear membrane, plasma membrane				cytoskeleton, extracellular exosome, lipid particle, microtubule cytoskeleton, nuclear membrane, nucleus, vesicle	nuclear membrane
	Actin-related protein 2/3 complex subunit 4 OS=Homo sapiens OX=9606 GN=ARPC4 PE=1 SV=3	ARPC4_HUMAN	ARPC4	20 kDa	3	3	0.47	1	Homo sapiens			Arp2/3 complex-mediated actin nucleation, Fc-gamma receptor signaling pathway involved in phagocytosis, actin filament polymerization, actin nucleation, ephrin receptor signaling pathway	Arp2/3 complex-mediated actin nucleation, Fc-gamma receptor signaling pathway involved in phagocytosis, actin nucleation, ephrin receptor signaling pathway		Arp2/3 complex-mediated actin nucleation, actin filament polymerization, actin nucleation	Arp2/3 complex-mediated actin nucleation, Fc-gamma receptor signaling pathway involved in phagocytosis, actin filament polymerization, actin nucleation, ephrin receptor signaling pathway				Fc-gamma receptor signaling pathway involved in phagocytosis	Fc-gamma receptor signaling pathway involved in phagocytosis								Fc-gamma receptor signaling pathway involved in phagocytosis, ephrin receptor signaling pathway		Fc-gamma receptor signaling pathway involved in phagocytosis, ephrin receptor signaling pathway	Arp2/3 complex-mediated actin nucleation, Fc-gamma receptor signaling pathway involved in phagocytosis, actin filament polymerization, actin nucleation, ephrin receptor signaling pathway	Arp2/3 protein complex, actin cytoskeleton, cell projection, cytoplasm, cytoskeleton, cytosol		Arp2/3 protein complex, actin cytoskeleton, cell projection, cytoplasm, cytoskeleton, cytosol	Arp2/3 protein complex, actin cytoskeleton, cell projection, cytoplasm, cytoskeleton, cytosol, extracellular exosome	extracellular exosome	extracellular exosome	Arp2/3 protein complex					Arp2/3 protein complex, actin cytoskeleton, extracellular exosome	Arp2/3 protein complex
	Actin-related protein 2 OS=Homo sapiens OX=9606 GN=ACTR2 PE=1 SV=1	ARP2_HUMAN	ACTR2	45 kDa	2	3	0.33	0.7	Homo sapiens			Arp2/3 complex-mediated actin nucleation, Fc-gamma receptor signaling pathway involved in phagocytosis, actin cytoskeleton organization, asymmetric cell division, cilium assembly, cytosolic transport, ephrin receptor signaling pathway, establishment or maintenance of cell polarity, meiotic cell cycle, meiotic chromosome movement towards spindle pole, meiotic cytokinesis, movement of cell or subce…	Arp2/3 complex-mediated actin nucleation, Fc-gamma receptor signaling pathway involved in phagocytosis, ephrin receptor signaling pathway		Arp2/3 complex-mediated actin nucleation, actin cytoskeleton organization, actin filament organization, cilium assembly, meiotic chromosome movement towards spindle pole	Arp2/3 complex-mediated actin nucleation, Fc-gamma receptor signaling pathway involved in phagocytosis, actin cytoskeleton organization, asymmetric cell division, cilium assembly, ephrin receptor signaling pathway, establishment or maintenance of cell polarity, meiotic cell cycle, meiotic chromosome movement towards spindle pole, meiotic cytokinesis, spindle localization				Fc-gamma receptor signaling pathway involved in phagocytosis	Fc-gamma receptor signaling pathway involved in phagocytosis, cytosolic transport, meiotic chromosome movement towards spindle pole, spindle localization						meiotic cell cycle, meiotic chromosome movement towards spindle pole, meiotic cytokinesis	meiotic cell cycle, meiotic chromosome movement towards spindle pole, meiotic cytokinesis	Fc-gamma receptor signaling pathway involved in phagocytosis, ephrin receptor signaling pathway		Fc-gamma receptor signaling pathway involved in phagocytosis, ephrin receptor signaling pathway	Arp2/3 complex-mediated actin nucleation, Fc-gamma receptor signaling pathway involved in phagocytosis, actin cytoskeleton organization, asymmetric cell division, cilium assembly, ephrin receptor signaling pathway, establishment or maintenance of cell polarity, meiotic cell cycle, meiotic chromosome movement towards spindle pole, meiotic cytokinesis, movement of cell or subcellular component, spi…	Arp2/3 protein complex, actin cap, actin cytoskeleton, cell cortex, cell projection, cytoplasm, cytoskeleton, cytosol	focal adhesion	Arp2/3 protein complex, actin cap, actin cytoskeleton, cell cortex, cell projection, cytoplasm, cytoskeleton, cytosol	Arp2/3 protein complex, actin cap, actin cytoskeleton, cell cortex, cell projection, cytoskeleton, cytosol, extracellular exosome, focal adhesion, membrane	extracellular exosome	extracellular exosome	Arp2/3 protein complex	membrane				Arp2/3 protein complex, actin cap, actin cytoskeleton, cytoskeleton, extracellular exosome	Arp2/3 protein complex, actin cap
	60S ribosomal protein L11 OS=Homo sapiens OX=9606 GN=RPL11 PE=1 SV=2	RL11_HUMAN	RPL11	20 kDa	2	2	0.54	1	Homo sapiens			SRP-dependent cotranslational protein targeting to membrane, nuclear-transcribed mRNA catabolic process, nonsense-mediated decay, protein localization to nucleus, rRNA processing, ribosomal large subunit assembly, ribosomal large subunit biogenesis, translation, translational initiation, viral transcription	nuclear-transcribed mRNA catabolic process, nonsense-mediated decay		rRNA processing, ribosomal large subunit assembly, ribosomal large subunit biogenesis	nuclear-transcribed mRNA catabolic process, nonsense-mediated decay, rRNA processing, ribosomal large subunit assembly, translation, translational initiation, viral transcription					SRP-dependent cotranslational protein targeting to membrane, protein localization to nucleus, protein targeting		nuclear-transcribed mRNA catabolic process, nonsense-mediated decay, rRNA processing, translation, translational initiation, viral transcription	viral transcription									cytoplasm, cytosol, cytosolic large ribosomal subunit, intracellular, nucleolus, nucleus, ribosome		cytoplasm, cytosol, cytosolic large ribosomal subunit, intracellular, nucleolus, nucleus, ribosome	cytoplasm, cytosol, cytosolic large ribosomal subunit, extracellular exosome, intracellular, membrane, nucleolus, nucleus, ribosome	extracellular exosome	extracellular exosome	cytosolic large ribosomal subunit, ribosome	membrane		nucleolus		cytosolic large ribosomal subunit, extracellular exosome, nucleolus, nucleus, ribosome	cytosolic large ribosomal subunit, nucleolus
	Neurofilament light polypeptide OS=Homo sapiens OX=9606 GN=NEFL PE=1 SV=3	NFL_HUMAN	NEFL	62 kDa	3	1	0.46	3	Homo sapiens			MAPK cascade, anterograde axonal transport, axon development, axonal transport of mitochondrion, cerebral cortex development, hippocampus development, intermediate filament organization, intermediate filament polymerization or depolymerization, locomotion, microtubule cytoskeleton organization, negative regulation of neuron apoptotic process, neurofilament bundle assembly, neurofilament cytoskele…	MAPK cascade, negative regulation of neuron apoptotic process, positive regulation of GTPase activity, positive regulation of axonogenesis, regulation of axon diameter		axon development, intermediate filament organization, intermediate filament polymerization or depolymerization, microtubule cytoskeleton organization, neurofilament bundle assembly, neurofilament cytoskeleton organization, neuron projection morphogenesis, peripheral nervous system axon regeneration, protein polymerization, regulation of axon diameter	MAPK cascade, anterograde axonal transport, axon development, axonal transport of mitochondrion, intermediate filament organization, intermediate filament polymerization or depolymerization, microtubule cytoskeleton organization, neurofilament bundle assembly, neurofilament cytoskeleton organization, neuron projection morphogenesis, peripheral nervous system axon regeneration, positive regulation…		axon development, cerebral cortex development, hippocampus development, neuron projection morphogenesis, peripheral nervous system axon regeneration, positive regulation of axonogenesis, regulation of axon diameter, spinal cord development			anterograde axonal transport, axonal transport of mitochondrion, retrograde axonal transport	locomotion	MAPK cascade		axon development, cerebral cortex development, hippocampus development, neuromuscular process controlling balance, neuron projection morphogenesis, peripheral nervous system axon regeneration, positive regulation of axonogenesis, regulation of axon diameter, spinal cord development				MAPK cascade, peripheral nervous system axon regeneration, response to acrylamide, response to corticosterone, response to organic substance, response to peptide hormone, response to sodium arsenite, response to toxic substance		MAPK cascade	MAPK cascade, anterograde axonal transport, axon development, axonal transport of mitochondrion, cerebral cortex development, hippocampus development, intermediate filament polymerization or depolymerization, neurofilament bundle assembly, neurofilament cytoskeleton organization, neuron projection morphogenesis, peripheral nervous system axon regeneration, positive regulation of axonogenesis, reg…	TSC1-TSC2 complex, axon, axon cytoplasm, cytoplasm, cytosol, growth cone, intermediate filament, myelin sheath, neurofilament		TSC1-TSC2 complex, axon, axon cytoplasm, cytoplasm, cytosol, growth cone, intermediate filament, myelin sheath, neurofilament	TSC1-TSC2 complex, axon, axon cytoplasm, cytoplasm, cytosol, growth cone, intermediate filament, myelin sheath, neurofilament			TSC1-TSC2 complex					neurofilament	neurofilament	neurofilament
	40S ribosomal protein S18 OS=Homo sapiens OX=9606 GN=RPS18 PE=1 SV=3	RS18_HUMAN	RPS18	18 kDa	5	3	0.57	1.7	Homo sapiens			SRP-dependent cotranslational protein targeting to membrane, nuclear-transcribed mRNA catabolic process, nonsense-mediated decay, rRNA processing, ribosome biogenesis, translation, translational initiation, viral transcription	nuclear-transcribed mRNA catabolic process, nonsense-mediated decay		rRNA processing	nuclear-transcribed mRNA catabolic process, nonsense-mediated decay, rRNA processing, translation, translational initiation, viral transcription					SRP-dependent cotranslational protein targeting to membrane		nuclear-transcribed mRNA catabolic process, nonsense-mediated decay, rRNA processing, translation, translational initiation, viral transcription	viral transcription									cytoplasm, cytosol, cytosolic small ribosomal subunit, intracellular, nucleoplasm, nucleus, ribosome, small ribosomal subunit	focal adhesion	cytoplasm, cytosol, cytosolic small ribosomal subunit, intracellular, nucleoplasm, nucleus, ribosome, small ribosomal subunit	cytoplasm, cytosol, cytosolic small ribosomal subunit, extracellular exosome, focal adhesion, intracellular, membrane, nucleoplasm, nucleus, ribosome	extracellular exosome	extracellular exosome	cytosolic small ribosomal subunit, ribosome, small ribosomal subunit	membrane		nucleoplasm		cytosolic small ribosomal subunit, extracellular exosome, nucleoplasm, nucleus, ribosome, small ribosomal subunit	cytosolic small ribosomal subunit, nucleoplasm, small ribosomal subunit
	Caveolae-associated protein 2 OS=Homo sapiens OX=9606 GN=CAVIN2 PE=1 SV=3	CAVN2_HUMAN	CAVIN2	47 kDa	7	0	0.025	INF	unknown
	40S ribosomal protein S11 OS=Homo sapiens OX=9606 GN=RPS11 PE=1 SV=3	RS11_HUMAN	RPS11	18 kDa	4	2	0.53	2	Homo sapiens			SRP-dependent cotranslational protein targeting to membrane, nuclear-transcribed mRNA catabolic process, nonsense-mediated decay, osteoblast differentiation, rRNA processing, translation, translational initiation, viral transcription	nuclear-transcribed mRNA catabolic process, nonsense-mediated decay		rRNA processing	nuclear-transcribed mRNA catabolic process, nonsense-mediated decay, osteoblast differentiation, rRNA processing, translation, translational initiation, viral transcription		osteoblast differentiation			SRP-dependent cotranslational protein targeting to membrane		nuclear-transcribed mRNA catabolic process, nonsense-mediated decay, rRNA processing, translation, translational initiation, viral transcription	viral transcription	osteoblast differentiation							osteoblast differentiation	cytoplasm, cytosol, cytosolic small ribosomal subunit, intracellular, nucleolus, nucleoplasm, ribosome	focal adhesion	cytoplasm, cytosol, cytosolic small ribosomal subunit, intracellular, nucleolus, nucleoplasm, ribosome	cytoplasm, cytosol, cytosolic small ribosomal subunit, extracellular exosome, focal adhesion, intracellular, membrane, nucleolus, nucleoplasm, ribosome	extracellular exosome	extracellular exosome	cytosolic small ribosomal subunit, ribosome	membrane		nucleolus, nucleoplasm		cytosolic small ribosomal subunit, extracellular exosome, nucleolus, nucleoplasm, ribosome	cytosolic small ribosomal subunit, nucleolus, nucleoplasm
	Hemoglobin subunit alpha OS=Homo sapiens OX=9606 GN=HBA1 PE=1 SV=2	HBA_HUMAN	HBA1	15 kDa	3	2	0.67	1.5	Homo sapiens			bicarbonate transport, cellular oxidant detoxification, hydrogen peroxide catabolic process, oxygen transport, positive regulation of cell death, protein heterooligomerization, receptor-mediated endocytosis, response to hydrogen peroxide	positive regulation of cell death		protein heterooligomerization	cellular oxidant detoxification, hydrogen peroxide catabolic process, protein heterooligomerization	cellular oxidant detoxification				bicarbonate transport, oxygen transport, receptor-mediated endocytosis		hydrogen peroxide catabolic process						cellular oxidant detoxification, response to hydrogen peroxide			oxygen transport	cytosol, cytosolic small ribosomal subunit, endocytic vesicle lumen, hemoglobin complex		cytosol, cytosolic small ribosomal subunit, endocytic vesicle lumen, hemoglobin complex	blood microparticle, cytosol, cytosolic small ribosomal subunit, endocytic vesicle lumen, extracellular exosome, extracellular region, haptoglobin-hemoglobin complex, hemoglobin complex, membrane	blood microparticle, extracellular exosome	blood microparticle, extracellular exosome	cytosolic small ribosomal subunit, haptoglobin-hemoglobin complex, hemoglobin complex	membrane		endocytic vesicle lumen		cytosolic small ribosomal subunit, endocytic vesicle lumen, extracellular exosome	cytosolic small ribosomal subunit, endocytic vesicle lumen				peroxidase activity
	Heterogeneous nuclear ribonucleoprotein R OS=Homo sapiens OX=9606 GN=HNRNPR PE=1 SV=1	HNRPR_HUMAN	HNRNPR	71 kDa	4	0	0.12	INF	Homo sapiens			circadian rhythm, gene expression, mRNA destabilization, mRNA processing, mRNA splicing, via spliceosome, negative regulation of catalytic activity, positive regulation of mRNA catabolic process	mRNA destabilization, negative regulation of catalytic activity, positive regulation of mRNA catabolic process			RNA splicing, mRNA processing, mRNA splicing, via spliceosome							RNA splicing, gene expression, mRNA processing, mRNA splicing, via spliceosome							circadian rhythm			axon terminus, catalytic step 2 spliceosome, cytoplasm, dendrite, endoplasmic reticulum, growth cone, nucleolus, nucleoplasm, nucleus, spliceosomal complex		axon terminus, catalytic step 2 spliceosome, cytoplasm, dendrite, endoplasmic reticulum, growth cone, nucleolus, nucleoplasm, nucleus, spliceosomal complex	axon terminus, catalytic step 2 spliceosome, cytoplasm, dendrite, endoplasmic reticulum, growth cone, nucleolus, nucleoplasm, nucleus, spliceosomal complex			catalytic step 2 spliceosome			nucleolus, nucleoplasm		catalytic step 2 spliceosome, endoplasmic reticulum, nucleolus, nucleoplasm, nucleus	catalytic step 2 spliceosome, nucleolus, nucleoplasm		axon terminus	axon terminus
	ATP-dependent RNA helicase A OS=Homo sapiens OX=9606 GN=DHX9 PE=1 SV=4	DHX9_HUMAN	DHX9	141 kDa	4	0	0.12	INF	Homo sapiens			CRD-mediated mRNA stabilization, DNA duplex unwinding, RNA processing, mRNA splicing, via spliceosome, osteoblast differentiation, positive regulation of type I interferon production, protein localization to cytoplasmic stress granule, rhythmic process	CRD-mediated mRNA stabilization, positive regulation of type I interferon production		DNA duplex unwinding	DNA duplex unwinding, RNA processing, mRNA splicing, via spliceosome, osteoblast differentiation		osteoblast differentiation			protein localization to cytoplasmic stress granule		mRNA splicing, via spliceosome		osteoblast differentiation					rhythmic process		osteoblast differentiation	CRD-mediated mRNA stability complex, centrosome, cytoplasm, cytoplasmic ribonucleoprotein granule, cytosol, intracellular ribonucleoprotein complex, nuclear stress granule, nucleolus, nucleoplasm, nucleus		CRD-mediated mRNA stability complex, centrosome, cytoplasm, cytoplasmic ribonucleoprotein granule, cytosol, intracellular ribonucleoprotein complex, nuclear stress granule, nucleolus, nucleoplasm, nucleus	CRD-mediated mRNA stability complex, centrosome, cytoplasm, cytoplasmic ribonucleoprotein granule, cytosol, membrane, nuclear stress granule, nucleolus, nucleoplasm, nucleus			CRD-mediated mRNA stability complex, cytoplasmic ribonucleoprotein granule, nuclear stress granule	membrane		nucleolus, nucleoplasm		centrosome, cytoplasmic ribonucleoprotein granule, nuclear stress granule, nucleolus, nucleoplasm, nucleus	centrosome, nuclear stress granule, nucleolus, nucleoplasm
	Keratin, type I cytoskeletal 16 OS=Homo sapiens OX=9606 GN=KRT16 PE=1 SV=4	K1C16_HUMAN	KRT16	51 kDa	0	4	0.028	0	Homo sapiens			aging, cell proliferation, epidermis development, establishment of skin barrier, hair cycle, inflammatory response, innate immune response, intermediate filament cytoskeleton organization, keratinization, keratinocyte differentiation, keratinocyte migration, morphogenesis of an epithelium, negative regulation of cell migration	establishment of skin barrier, negative regulation of cell migration		intermediate filament cytoskeleton organization	cytoskeleton organization, intermediate filament cytoskeleton organization, keratinization, keratinocyte migration		aging, epidermis development, establishment of skin barrier, keratinization, keratinocyte differentiation, morphogenesis of an epithelium		innate immune response	keratinocyte migration	keratinocyte migration			establishment of skin barrier, hair cycle, keratinization, keratinocyte differentiation, keratinocyte migration				inflammatory response, innate immune response			aging, cell proliferation, establishment of skin barrier, hair cycle, intermediate filament cytoskeleton organization, keratinization, keratinocyte differentiation, keratinocyte migration, morphogenesis of an epithelium	cytoskeleton, intermediate filament, nucleus		cytoskeleton, intermediate filament, nucleus	cytoskeleton, extracellular exosome, intermediate filament, nucleus	extracellular exosome	extracellular exosome						cytoskeleton, extracellular exosome, intermediate filament, nucleus	intermediate filament	intermediate filament
	Heterogeneous nuclear ribonucleoprotein A3 OS=Homo sapiens OX=9606 GN=HNRNPA3 PE=1 SV=2	ROA3_HUMAN	HNRNPA3	40 kDa	5	0	0.072	INF	Homo sapiens			RNA splicing, gene expression, mRNA processing, mRNA splicing, via spliceosome, mRNA transport				RNA splicing, mRNA processing, mRNA splicing, via spliceosome					mRNA transport		RNA splicing, gene expression, mRNA processing, mRNA splicing, via spliceosome										catalytic step 2 spliceosome, cytoplasm, messenger ribonucleoprotein complex, neuron projection, nucleoplasm, nucleus, ribonucleoprotein granule		catalytic step 2 spliceosome, cytoplasm, messenger ribonucleoprotein complex, neuron projection, nucleoplasm, nucleus, ribonucleoprotein granule	catalytic step 2 spliceosome, cytoplasm, messenger ribonucleoprotein complex, neuron projection, nucleoplasm, nucleus, ribonucleoprotein granule			catalytic step 2 spliceosome, intracellular ribonucleoprotein complex, messenger ribonucleoprotein complex, ribonucleoprotein granule			nucleoplasm		catalytic step 2 spliceosome, nucleoplasm, nucleus, ribonucleoprotein granule	catalytic step 2 spliceosome, nucleoplasm
	Matrin-3 OS=Homo sapiens OX=9606 GN=MATR3 PE=1 SV=2	MATR3_HUMAN	MATR3	95 kDa	5	0	0.072	INF	Homo sapiens			posttranscriptional regulation of gene expression	posttranscriptional regulation of gene expression																				nuclear inner membrane, nuclear matrix, nucleoplasm, nucleus		nuclear inner membrane, nuclear matrix, nucleoplasm, nucleus	nuclear inner membrane, nuclear matrix, nucleoplasm, nucleus				nuclear inner membrane		nuclear matrix, nucleoplasm		nuclear inner membrane, nuclear matrix, nucleoplasm, nucleus	nuclear inner membrane, nuclear matrix, nucleoplasm
	40S ribosomal protein S16 OS=Homo sapiens OX=9606 GN=RPS16 PE=1 SV=2	RS16_HUMAN	RPS16	16 kDa	2	2	0.54	1	Homo sapiens			SRP-dependent cotranslational protein targeting to membrane, maturation of SSU-rRNA from tricistronic rRNA transcript (SSU-rRNA, 5.8S rRNA, LSU-rRNA), nuclear-transcribed mRNA catabolic process, nonsense-mediated decay, rRNA processing, ribosomal small subunit biogenesis, translation, translational initiation, viral transcription	nuclear-transcribed mRNA catabolic process, nonsense-mediated decay		maturation of SSU-rRNA from tricistronic rRNA transcript (SSU-rRNA, 5.8S rRNA, LSU-rRNA), rRNA processing, ribosomal small subunit biogenesis	maturation of SSU-rRNA from tricistronic rRNA transcript (SSU-rRNA, 5.8S rRNA, LSU-rRNA), nuclear-transcribed mRNA catabolic process, nonsense-mediated decay, rRNA processing, translation, translational initiation, viral transcription					SRP-dependent cotranslational protein targeting to membrane		maturation of SSU-rRNA from tricistronic rRNA transcript (SSU-rRNA, 5.8S rRNA, LSU-rRNA), nuclear-transcribed mRNA catabolic process, nonsense-mediated decay, rRNA processing, translation, translational initiation, viral transcription	viral transcription									cytosol, cytosolic small ribosomal subunit, intracellular ribonucleoprotein complex, nucleoplasm, ribosome, small ribosomal subunit	focal adhesion	cytosol, cytosolic small ribosomal subunit, intracellular ribonucleoprotein complex, nucleoplasm, ribosome, small ribosomal subunit	cytosol, cytosolic small ribosomal subunit, extracellular exosome, focal adhesion, membrane, nucleoplasm, ribosome, small ribosomal subunit	extracellular exosome	extracellular exosome	cytosolic small ribosomal subunit, intracellular ribonucleoprotein complex, ribosome, small ribosomal subunit	membrane		nucleoplasm		cytosolic small ribosomal subunit, extracellular exosome, nucleoplasm, ribosome, small ribosomal subunit	cytosolic small ribosomal subunit, nucleoplasm, small ribosomal subunit
	40S ribosomal protein S9 OS=Homo sapiens OX=9606 GN=RPS9 PE=1 SV=3	RS9_HUMAN	RPS9	23 kDa	2	1	0.64	2	Homo sapiens			SRP-dependent cotranslational protein targeting to membrane, nuclear-transcribed mRNA catabolic process, nonsense-mediated decay, positive regulation of cell proliferation, positive regulation of translational fidelity, rRNA processing, translation, translational initiation, viral transcription	nuclear-transcribed mRNA catabolic process, nonsense-mediated decay, positive regulation of cell proliferation, positive regulation of translational fidelity		rRNA processing	nuclear-transcribed mRNA catabolic process, nonsense-mediated decay, rRNA processing, translation, translational initiation, viral transcription					SRP-dependent cotranslational protein targeting to membrane		nuclear-transcribed mRNA catabolic process, nonsense-mediated decay, rRNA processing, translation, translational initiation, viral transcription	viral transcription									cytoplasm, cytosol, cytosolic small ribosomal subunit, intracellular, nucleolus, nucleoplasm, nucleus, ribosome	focal adhesion	cytoplasm, cytosol, cytosolic small ribosomal subunit, intracellular, nucleolus, nucleoplasm, nucleus, ribosome	cytoplasm, cytosol, cytosolic small ribosomal subunit, extracellular exosome, focal adhesion, intracellular, membrane, nucleolus, nucleoplasm, nucleus, ribosome, small ribosomal subunit	extracellular exosome	extracellular exosome	cytosolic small ribosomal subunit, intracellular ribonucleoprotein complex, ribosome, small ribosomal subunit	membrane		nucleolus, nucleoplasm		cytosolic small ribosomal subunit, extracellular exosome, nucleolus, nucleoplasm, nucleus, ribosome, small ribosomal subunit	cytosolic small ribosomal subunit, nucleolus, nucleoplasm, small ribosomal subunit
	GTP-binding nuclear protein Ran OS=Homo sapiens OX=9606 GN=RAN PE=1 SV=3	RAN_HUMAN	RAN	24 kDa	3	1	0.46	3	Homo sapiens			DNA metabolic process, actin cytoskeleton organization, androgen receptor signaling pathway, cell cycle, cell division, cellular protein complex localization, cellular response to mineralocorticoid stimulus, gene silencing by RNA, hippocampus development, intracellular transport of virus, mitotic nuclear division, mitotic spindle organization, nucleocytoplasmic transport, positive regulation of p…	androgen receptor signaling pathway, gene silencing by RNA, positive regulation of protein binding, positive regulation of transcription, DNA-templated, pre-miRNA export from nucleus, regulation of protein binding, small GTPase mediated signal transduction		actin cytoskeleton organization, mitotic nuclear division, mitotic spindle organization, ribosomal large subunit export from nucleus, ribosomal small subunit export from nucleus	DNA metabolic process, actin cytoskeleton organization, androgen receptor signaling pathway, cell cycle, cell division, cellular response to mineralocorticoid stimulus, gene silencing by RNA, intracellular transport of virus, mitotic nuclear division, mitotic spindle organization, pre-miRNA export from nucleus, small GTPase mediated signal transduction, spermatid development		hippocampus development, spermatid development			cellular protein complex localization, cellular protein localization, intracellular transport of virus, nucleocytoplasmic transport, pre-miRNA export from nucleus, protein export from nucleus, protein import into nucleus, protein import into nucleus, translocation, protein localization to nucleolus, ribosomal large subunit export from nucleus, ribosomal small subunit export from nucleus, tRNA exp…		DNA metabolic process	intracellular transport of virus, spermatid development	hippocampus development, spermatid development		spermatid development	spermatid development	androgen receptor signaling pathway, cellular response to mineralocorticoid stimulus, response to organic cyclic compound, signal transduction, small GTPase mediated signal transduction		androgen receptor signaling pathway, small GTPase mediated signal transduction	actin cytoskeleton organization, androgen receptor signaling pathway, cell division, gene silencing by RNA, hippocampus development, mitotic nuclear division, mitotic spindle organization, pre-miRNA export from nucleus, protein import into nucleus, translocation, small GTPase mediated signal transduction, spermatid development, tRNA export from nucleus	Flemming body, RNA nuclear export complex, centriole, chromatin, cytoplasm, cytosol, male germ cell nucleus, manchette, melanosome, midbody, nuclear envelope, nuclear pore, nucleolus, nucleoplasm, recycling endosome, sperm flagellum		Flemming body, RNA nuclear export complex, centriole, chromatin, cytoplasm, cytosol, male germ cell nucleus, manchette, melanosome, midbody, nuclear envelope, nuclear pore, nucleolus, nucleoplasm, recycling endosome, sperm flagellum	Flemming body, RNA nuclear export complex, centriole, chromatin, cytoplasm, cytosol, extracellular exosome, male germ cell nucleus, manchette, melanosome, membrane, midbody, nuclear envelope, nuclear pore, nucleolus, nucleoplasm, recycling endosome, sperm flagellum	extracellular exosome	extracellular exosome	RNA nuclear export complex, nuclear pore	membrane		nucleolus, nucleoplasm		centriole, chromatin, extracellular exosome, male germ cell nucleus, manchette, melanosome, nuclear envelope, nuclear pore, nucleolus, nucleoplasm, nucleus, recycling endosome, sperm flagellum	centriole, chromatin, manchette, nuclear envelope, nuclear pore, nucleolus, nucleoplasm
	F-actin-capping protein subunit alpha-2 OS=Homo sapiens OX=9606 GN=CAPZA2 PE=1 SV=3	CAZA2_HUMAN	CAPZA2	33 kDa	4	1	0.32	4	Homo sapiens			barbed-end actin filament capping, blood coagulation, innate immune response, movement of cell or subcellular component, protein complex assembly	actin filament capping, barbed-end actin filament capping, blood coagulation		actin filament capping, barbed-end actin filament capping, protein complex assembly	barbed-end actin filament capping, movement of cell or subcellular component, protein complex assembly				innate immune response					blood coagulation				blood coagulation, innate immune response			barbed-end actin filament capping, blood coagulation, movement of cell or subcellular component	F-actin capping protein complex, actin cytoskeleton, brush border, cortical cytoskeleton, cytosol		F-actin capping protein complex, actin cytoskeleton, brush border, cortical cytoskeleton, cytosol	F-actin capping protein complex, actin cytoskeleton, brush border, cortical cytoskeleton, cytosol, extracellular exosome, extracellular region, membrane	extracellular exosome	extracellular exosome	F-actin capping protein complex	membrane				F-actin capping protein complex, actin cytoskeleton, cortical cytoskeleton, extracellular exosome	F-actin capping protein complex
	Tropomyosin alpha-3 chain OS=Homo sapiens OX=9606 GN=TPM3 PE=1 SV=2	TPM3_HUMAN	TPM3	33 kDa	3	1	0.46	3	Homo sapiens			movement of cell or subcellular component, muscle contraction, muscle filament sliding				muscle filament sliding									muscle filament sliding							muscle filament sliding	cytoplasm, cytoskeleton, cytosol, muscle thin filament tropomyosin, stress fiber		cytoplasm, cytoskeleton, cytosol, muscle thin filament tropomyosin, stress fiber	cytoplasm, cytoskeleton, cytosol, extracellular exosome, muscle thin filament tropomyosin, stress fiber	extracellular exosome	extracellular exosome						cytoskeleton, extracellular exosome, muscle thin filament tropomyosin, stress fiber	muscle thin filament tropomyosin, stress fiber	muscle thin filament tropomyosin
	Histone H1.3 OS=Homo sapiens OX=9606 GN=HIST1H1D PE=1 SV=2	H13_HUMAN	HIST1H1D	22 kDa	2	1	0.64	2	Homo sapiens			histone H3-K27 trimethylation, histone H3-K4 trimethylation, negative regulation of transcription from RNA polymerase II promoter, nucleosome assembly, nucleosome positioning, regulation of transcription from RNA polymerase II promoter	negative regulation of transcription from RNA polymerase II promoter		histone H3-K27 trimethylation, histone H3-K4 trimethylation, nucleosome assembly, nucleosome positioning	histone H3-K27 trimethylation, histone H3-K4 trimethylation, nucleosome assembly, nucleosome positioning							histone H3-K27 trimethylation, histone H3-K4 trimethylation										chromosome, nuclear euchromatin, nucleosome, nucleus		chromosome, nuclear euchromatin, nucleosome, nucleus	chromosome, nuclear euchromatin, nucleosome, nucleus			nucleosome			nuclear euchromatin		chromosome, nuclear euchromatin, nucleosome, nucleus	nuclear chromatin, nuclear euchromatin, nucleosome
	Heterogeneous nuclear ribonucleoprotein H OS=Homo sapiens OX=9606 GN=HNRNPH1 PE=1 SV=4	HNRH1_HUMAN	HNRNPH1	49 kDa	4	0	0.12	INF	Homo sapiens			RNA splicing, fibroblast growth factor receptor signaling pathway, gene expression, mRNA processing, mRNA splicing, via spliceosome, regulation of RNA splicing	fibroblast growth factor receptor signaling pathway, regulation of RNA splicing			RNA splicing, fibroblast growth factor receptor signaling pathway, mRNA processing, mRNA splicing, via spliceosome							RNA splicing, gene expression, mRNA processing, mRNA splicing, via spliceosome						fibroblast growth factor receptor signaling pathway		fibroblast growth factor receptor signaling pathway	fibroblast growth factor receptor signaling pathway	catalytic step 2 spliceosome, cytoplasm, nucleoplasm, nucleus		catalytic step 2 spliceosome, cytoplasm, nucleoplasm, nucleus	catalytic step 2 spliceosome, cytoplasm, membrane, nucleoplasm, nucleus			catalytic step 2 spliceosome	membrane		nucleoplasm		catalytic step 2 spliceosome, nucleoplasm, nucleus	catalytic step 2 spliceosome, nucleoplasm
	Nucleolar protein 56 OS=Homo sapiens OX=9606 GN=NOP56 PE=1 SV=4	NOP56_HUMAN	NOP56	66 kDa	6	0	0.043	INF	Homo sapiens			rRNA modification, rRNA processing, ribosome biogenesis			rRNA modification, rRNA processing, ribosome biogenesis	rRNA modification, rRNA processing							rRNA modification, rRNA processing										box C/D snoRNP complex, cytoplasm, nucleolus, nucleoplasm, nucleus, pre-snoRNP complex, small nucleolar ribonucleoprotein complex, small-subunit processome		box C/D snoRNP complex, cytoplasm, nucleolus, nucleoplasm, nucleus, pre-snoRNP complex, small nucleolar ribonucleoprotein complex, small-subunit processome	box C/D snoRNP complex, cytoplasm, membrane, nucleolus, nucleoplasm, nucleus, pre-snoRNP complex, small nucleolar ribonucleoprotein complex, small-subunit processome			box C/D snoRNP complex, pre-snoRNP complex, small nucleolar ribonucleoprotein complex, small-subunit processome	membrane		box C/D snoRNP complex, nucleoplasm		box C/D snoRNP complex, nucleolus, nucleoplasm, nucleus	box C/D snoRNP complex, nucleolus, nucleoplasm
	Heterogeneous nuclear ribonucleoprotein A1 OS=Homo sapiens OX=9606 GN=HNRNPA1 PE=1 SV=5	ROA1_HUMAN	HNRNPA1	39 kDa	5	0	0.072	INF	Homo sapiens			RNA export from nucleus, fibroblast growth factor receptor signaling pathway, gene expression, mRNA processing, mRNA splicing, via spliceosome, mRNA transport, negative regulation of telomere maintenance via telomerase, nuclear export, nuclear import, positive regulation of telomere maintenance via telomerase, viral process	fibroblast growth factor receptor signaling pathway, negative regulation of telomere maintenance via telomerase, positive regulation of telomere maintenance via telomerase			RNA splicing, fibroblast growth factor receptor signaling pathway, mRNA processing, mRNA splicing, via spliceosome, viral process					RNA export from nucleus, mRNA transport, nuclear export, nuclear import		RNA splicing, gene expression, mRNA processing, mRNA splicing, via spliceosome	viral process					fibroblast growth factor receptor signaling pathway		fibroblast growth factor receptor signaling pathway	fibroblast growth factor receptor signaling pathway	catalytic step 2 spliceosome, cytoplasm, nucleoplasm, nucleus		catalytic step 2 spliceosome, cytoplasm, nucleoplasm, nucleus	catalytic step 2 spliceosome, cytoplasm, extracellular exosome, intracellular ribonucleoprotein complex, membrane, nucleoplasm, nucleus	extracellular exosome	extracellular exosome	catalytic step 2 spliceosome	membrane		nucleoplasm		catalytic step 2 spliceosome, extracellular exosome, nucleoplasm, nucleus	catalytic step 2 spliceosome, nucleoplasm
	Heterogeneous nuclear ribonucleoprotein H3 OS=Homo sapiens OX=9606 GN=HNRNPH3 PE=1 SV=2	HNRH3_HUMAN	HNRNPH3	37 kDa	2	0	0.35	INF	Homo sapiens			RNA splicing, epithelial cell differentiation, mRNA processing, mRNA splicing, via spliceosome				RNA splicing, epithelial cell differentiation, mRNA processing, mRNA splicing, via spliceosome		epithelial cell differentiation					RNA splicing, mRNA processing, mRNA splicing, via spliceosome									epithelial cell differentiation	intracellular ribonucleoprotein complex, nucleoplasm, nucleus, spliceosomal complex		intracellular ribonucleoprotein complex, nucleoplasm, nucleus, spliceosomal complex	intracellular ribonucleoprotein complex, nucleoplasm, nucleus, spliceosomal complex			spliceosomal complex			nucleoplasm		nucleoplasm, nucleus, spliceosomal complex	nucleoplasm, spliceosomal complex
	Serpin H1 OS=Homo sapiens OX=9606 GN=SERPINH1 PE=1 SV=2	SERPH_HUMAN	SERPINH1	46 kDa	3	0	0.21	INF	Homo sapiens			chondrocyte development involved in endochondral bone morphogenesis, collagen biosynthetic process, collagen fibril organization, negative regulation of endopeptidase activity, protein maturation, response to unfolded protein	negative regulation of endopeptidase activity		collagen fibril organization	chondrocyte development involved in endochondral bone morphogenesis, collagen fibril organization		chondrocyte development involved in endochondral bone morphogenesis					collagen biosynthetic process, protein maturation		chondrocyte development involved in endochondral bone morphogenesis, collagen biosynthetic process				response to unfolded protein			chondrocyte development involved in endochondral bone morphogenesis, collagen biosynthetic process, collagen fibril organization	cytoplasm, endoplasmic reticulum, endoplasmic reticulum lumen, endoplasmic reticulum-Golgi intermediate compartment		cytoplasm, endoplasmic reticulum, endoplasmic reticulum lumen, endoplasmic reticulum-Golgi intermediate compartment	cytoplasm, endoplasmic reticulum, endoplasmic reticulum lumen, endoplasmic reticulum-Golgi intermediate compartment, extracellular exosome, extracellular space, membrane raft	extracellular exosome, extracellular space	extracellular exosome, extracellular space		membrane raft	membrane raft	endoplasmic reticulum lumen		endoplasmic reticulum, endoplasmic reticulum lumen, endoplasmic reticulum-Golgi intermediate compartment, extracellular exosome	endoplasmic reticulum lumen
	40S ribosomal protein S25 OS=Homo sapiens OX=9606 GN=RPS25 PE=1 SV=1	RS25_HUMAN	RPS25	14 kDa	2	1	0.64	2	Homo sapiens			SRP-dependent cotranslational protein targeting to membrane, nuclear-transcribed mRNA catabolic process, nonsense-mediated decay, rRNA processing, translation, translational initiation, viral transcription	nuclear-transcribed mRNA catabolic process, nonsense-mediated decay		rRNA processing	nuclear-transcribed mRNA catabolic process, nonsense-mediated decay, rRNA processing, translation, translational initiation, viral transcription					SRP-dependent cotranslational protein targeting to membrane		nuclear-transcribed mRNA catabolic process, nonsense-mediated decay, rRNA processing, translation, translational initiation, viral transcription	viral transcription									cytoplasm, cytosol, cytosolic small ribosomal subunit, nucleolus, nucleoplasm, nucleus, ribosome, small ribosomal subunit		cytoplasm, cytosol, cytosolic small ribosomal subunit, nucleolus, nucleoplasm, nucleus, ribosome, small ribosomal subunit	cytoplasm, cytosol, cytosolic small ribosomal subunit, extracellular exosome, nucleolus, nucleoplasm, nucleus, ribosome	extracellular exosome	extracellular exosome	cytosolic small ribosomal subunit, intracellular ribonucleoprotein complex, ribosome, small ribosomal subunit			nucleolus, nucleoplasm		cytosolic small ribosomal subunit, extracellular exosome, nucleolus, nucleoplasm, nucleus, ribosome, small ribosomal subunit	cytosolic small ribosomal subunit, nucleolus, nucleoplasm, small ribosomal subunit
	Ras-related protein Rab-10 OS=Homo sapiens OX=9606 GN=RAB10 PE=1 SV=1	RAB10_HUMAN	RAB10	23 kDa	2	2	0.54	1	Homo sapiens			Golgi to plasma membrane protein transport, antigen processing and presentation, axonogenesis, basolateral protein localization, cellular response to antibiotic, cellular response to insulin stimulus, endoplasmic reticulum tubular network organization, endosomal transport, establishment of neuroblast polarity, establishment of protein localization to endoplasmic reticulum membrane, establishment …	small GTPase mediated signal transduction		Golgi to plasma membrane protein transport, axonogenesis, endoplasmic reticulum tubular network organization, membrane organization	Golgi to plasma membrane protein transport, axonogenesis, cellular response to antibiotic, cellular response to insulin stimulus, endoplasmic reticulum tubular network organization, establishment of neuroblast polarity, membrane organization, polarized epithelial cell differentiation, protein localization to plasma membrane, small GTPase mediated signal transduction		axonogenesis, establishment of neuroblast polarity, polarized epithelial cell differentiation		antigen processing and presentation	Golgi to plasma membrane protein transport, Golgi to plasma membrane transport, basolateral protein localization, endosomal transport, establishment of protein localization to endoplasmic reticulum membrane, establishment of protein localization to membrane, protein localization to plasma membrane, protein transport				axonogenesis, establishment of neuroblast polarity				cellular response to antibiotic, cellular response to insulin stimulus, small GTPase mediated signal transduction		small GTPase mediated signal transduction	Golgi to plasma membrane protein transport, axonogenesis, establishment of neuroblast polarity, polarized epithelial cell differentiation, protein localization to plasma membrane, small GTPase mediated signal transduction	Golgi apparatus, Golgi membrane, cell projection, cilium, cytoplasmic vesicle, cytoplasmic vesicle membrane, endoplasmic reticulum, endoplasmic reticulum membrane, endoplasmic reticulum tubular network, exocyst, insulin-responsive compartment, perinuclear region of cytoplasm, phagocytic vesicle membrane, plasma membrane, recycling endosome, recycling endosome membrane, trans-Golgi network	focal adhesion	Golgi apparatus, Golgi membrane, cell projection, cilium, cytoplasmic vesicle, cytoplasmic vesicle membrane, endoplasmic reticulum, endoplasmic reticulum membrane, endoplasmic reticulum tubular network, exocyst, insulin-responsive compartment, perinuclear region of cytoplasm, phagocytic vesicle membrane, plasma membrane, recycling endosome, recycling endosome membrane, trans-Golgi network	Golgi apparatus, Golgi membrane, cell projection, cilium, cytoplasmic vesicle, cytoplasmic vesicle membrane, endoplasmic reticulum, endoplasmic reticulum membrane, endoplasmic reticulum tubular network, exocyst, extracellular exosome, focal adhesion, insulin-responsive compartment, perinuclear region of cytoplasm, phagocytic vesicle membrane, plasma membrane, recycling endosome, recycling endosom…	extracellular exosome	extracellular exosome	exocyst	Golgi membrane, endoplasmic reticulum membrane, phagocytic vesicle membrane, plasma membrane, recycling endosome membrane	endoplasmic reticulum membrane			Golgi apparatus, Golgi membrane, cilium, endoplasmic reticulum, endoplasmic reticulum membrane, endoplasmic reticulum tubular network, endosome, endosome membrane, extracellular exosome, insulin-responsive compartment, phagocytic vesicle membrane, recycling endosome, recycling endosome membrane, trans-Golgi network	Golgi membrane, endoplasmic reticulum membrane, endoplasmic reticulum tubular network, endosome membrane, phagocytic vesicle membrane, recycling endosome membrane, trans-Golgi network
	Heat shock cognate 71 kDa protein OS=Homo sapiens OX=9606 GN=HSPA8 PE=1 SV=1	HSP7C_HUMAN	HSPA8	71 kDa	3	0	0.21	INF	Homo sapiens			ATP metabolic process, cellular response to starvation, chaperone mediated protein folding requiring cofactor, chaperone-mediated autophagy, chaperone-mediated autophagy translocation complex disassembly, chaperone-mediated protein transport involved in chaperone-mediated autophagy, clathrin coat disassembly, late endosomal microautophagy, mRNA processing, mRNA splicing, via spliceosome, negative…	negative regulation of supramolecular fiber organization, negative regulation of transcription, DNA-templated, neurotransmitter secretion, positive regulation of mRNA splicing, via spliceosome, regulation of cell cycle, regulation of cellular response to heat, regulation of mRNA stability, regulation of protein complex assembly, regulation of protein complex stability, regulation of protein impor…		chaperone-mediated autophagy translocation complex disassembly, clathrin coat disassembly	ATP metabolic process, RNA splicing, cellular response to starvation, chaperone mediated protein folding requiring cofactor, chaperone-mediated autophagy, chaperone-mediated autophagy translocation complex disassembly, chaperone-mediated protein transport involved in chaperone-mediated autophagy, clathrin coat disassembly, late endosomal microautophagy, mRNA processing, mRNA splicing, via spliceo…					chaperone-mediated protein transport involved in chaperone-mediated autophagy, clathrin coat disassembly, neurotransmitter secretion, protein targeting to lysosome involved in chaperone-mediated autophagy		ATP metabolic process, chaperone-mediated autophagy, chaperone-mediated protein transport involved in chaperone-mediated autophagy, late endosomal microautophagy, mRNA processing, mRNA splicing, via spliceosome, protein targeting to lysosome involved in chaperone-mediated autophagy, transcription, DNA-templated	viral process		neurotransmitter secretion			cellular response to starvation, response to unfolded protein		neurotransmitter secretion	ATP metabolic process, chaperone-mediated autophagy translocation complex disassembly, chaperone-mediated protein transport involved in chaperone-mediated autophagy, clathrin coat disassembly, neurotransmitter secretion	clathrin-sculpted gamma-aminobutyric acid transport vesicle membrane, cytoplasm, cytosol, intracellular, late endosome, lumenal side of lysosomal membrane, lysosomal lumen, lysosomal membrane, melanosome, myelin sheath, nucleolus, nucleoplasm, nucleus, plasma membrane, presynapse, spliceosomal complex, ubiquitin ligase complex	focal adhesion	clathrin-sculpted gamma-aminobutyric acid transport vesicle membrane, cytoplasm, cytosol, intracellular, late endosome, lumenal side of lysosomal membrane, lysosomal lumen, lysosomal membrane, melanosome, myelin sheath, nucleolus, nucleoplasm, nucleus, plasma membrane, presynapse, spliceosomal complex, ubiquitin ligase complex	Prp19 complex, blood microparticle, clathrin-sculpted gamma-aminobutyric acid transport vesicle membrane, cytoplasm, cytosol, extracellular exosome, extracellular space, focal adhesion, intracellular, late endosome, lumenal side of lysosomal membrane, lysosomal lumen, lysosomal membrane, melanosome, myelin sheath, nucleolus, nucleoplasm, nucleus, plasma membrane, presynapse, spliceosomal complex,…	blood microparticle, extracellular exosome, extracellular space	blood microparticle, extracellular exosome, extracellular space	Prp19 complex, spliceosomal complex, ubiquitin ligase complex	clathrin-sculpted gamma-aminobutyric acid transport vesicle membrane, lumenal side of lysosomal membrane, lysosomal membrane, plasma membrane	lumenal side of lysosomal membrane	lysosomal lumen, nucleolus, nucleoplasm		clathrin-sculpted gamma-aminobutyric acid transport vesicle membrane, extracellular exosome, late endosome, lumenal side of lysosomal membrane, lysosomal lumen, lysosomal membrane, melanosome, nucleolus, nucleoplasm, nucleus, spliceosomal complex	clathrin-sculpted gamma-aminobutyric acid transport vesicle membrane, lumenal side of lysosomal membrane, lysosomal lumen, lysosomal membrane, nucleolus, nucleoplasm, spliceosomal complex		presynapse	presynapse
	Voltage-dependent anion-selective channel protein 2 OS=Homo sapiens OX=9606 GN=VDAC2 PE=1 SV=2	VDAC2_HUMAN	VDAC2	32 kDa	2	0	0.35	INF	Homo sapiens			anion transport, ion transport, negative regulation of intrinsic apoptotic signaling pathway, negative regulation of protein polymerization, regulation of anion transmembrane transport, regulation of anion transport, transmembrane transport	negative regulation of intrinsic apoptotic signaling pathway, negative regulation of protein polymerization, regulation of anion transmembrane transport, regulation of anion transport								anion transport, ion transport, transmembrane transport												mitochondrial inner membrane, mitochondrial nucleoid, mitochondrial outer membrane, mitochondrion, myelin sheath, nucleus, synaptic vesicle		mitochondrial inner membrane, mitochondrial nucleoid, mitochondrial outer membrane, mitochondrion, myelin sheath, nucleus, synaptic vesicle	extracellular exosome, integral component of membrane, membrane, membrane raft, mitochondrial inner membrane, mitochondrial nucleoid, mitochondrial outer membrane, mitochondrion, myelin sheath, nucleus, pore complex, synaptic vesicle	extracellular exosome	extracellular exosome	pore complex	integral component of membrane, membrane raft, mitochondrial inner membrane, mitochondrial outer membrane, pore complex	integral component of membrane, membrane raft, pore complex	mitochondrial nucleoid	mitochondrial nucleoid	extracellular exosome, mitochondrial inner membrane, mitochondrial nucleoid, mitochondrial outer membrane, mitochondrion, nucleus, synaptic vesicle	mitochondrial inner membrane, mitochondrial nucleoid, mitochondrial outer membrane		synaptic vesicle	synaptic vesicle
	Tubulointerstitial nephritis antigen-like OS=Homo sapiens OX=9606 GN=TINAGL1 PE=1 SV=1	TINAL_HUMAN	TINAGL1	52 kDa	2	0	0.35	INF	Homo sapiens		cell adhesion	cell adhesion, endosomal transport, immune response, proteolysis, proteolysis involved in cellular protein catabolic process, receptor-mediated endocytosis				proteolysis involved in cellular protein catabolic process				immune response	endosomal transport, receptor-mediated endocytosis		proteolysis involved in cellular protein catabolic process						immune response				cytoplasm, lysosome		cytoplasm, lysosome	cytoplasm, extracellular exosome, extracellular matrix, extracellular region, extracellular space, lysosome	extracellular exosome, extracellular matrix, extracellular space	extracellular exosome, extracellular matrix, extracellular space						extracellular exosome, lysosome
	Interleukin enhancer-binding factor 3 OS=Homo sapiens OX=9606 GN=ILF3 PE=1 SV=3	ILF3_HUMAN	ILF3	95 kDa	3	0	0.21	INF	Homo sapiens			defense response to virus, negative regulation of transcription, DNA-templated, negative regulation of translation, negative regulation of viral genome replication, positive regulation of transcription, DNA-templated, protein phosphorylation, transcription, DNA-templated	negative regulation of transcription, DNA-templated, negative regulation of translation, negative regulation of viral genome replication, positive regulation of transcription, DNA-templated, regulation of transcription, DNA-templated			defense response to virus, protein phosphorylation, transcription, DNA-templated				defense response to virus			protein phosphorylation, transcription, DNA-templated	defense response to virus					defense response to virus				cytoplasm, intracellular ribonucleoprotein complex, mitochondrion, nucleolus, nucleoplasm, nucleus		cytoplasm, intracellular ribonucleoprotein complex, mitochondrion, nucleolus, nucleoplasm, nucleus	cytoplasm, intracellular ribonucleoprotein complex, membrane, mitochondrion, nucleolus, nucleoplasm, nucleus			intracellular ribonucleoprotein complex	membrane		nucleolus, nucleoplasm		mitochondrion, nucleolus, nucleoplasm, nucleus	nucleolus, nucleoplasm
	Sorbin and SH3 domain-containing protein 2 OS=Homo sapiens OX=9606 GN=SORBS2 PE=1 SV=3	SRBS2_HUMAN	SORBS2	124 kDa	2	0	0.35	INF	Homo sapiens		cell adhesion	actin filament organization, cell adhesion, cell growth involved in cardiac muscle cell development, cell migration			actin filament organization	actin filament organization, cell growth involved in cardiac muscle cell development, cell migration		cell growth involved in cardiac muscle cell development	cell growth involved in cardiac muscle cell development		cell migration	cell migration			cell growth involved in cardiac muscle cell development							actin filament organization, cell growth involved in cardiac muscle cell development, cell migration	Z disc, actin cytoskeleton, apical plasma membrane, cytoplasm, lamellipodium, nucleus, perinuclear region of cytoplasm, plasma membrane	cell junction, focal adhesion	Z disc, actin cytoskeleton, apical plasma membrane, cytoplasm, lamellipodium, nucleus, perinuclear region of cytoplasm, plasma membrane	Z disc, actin cytoskeleton, apical plasma membrane, cell junction, cell projection, cytoplasm, focal adhesion, lamellipodium, nucleus, perinuclear region of cytoplasm, plasma membrane				apical plasma membrane, plasma membrane	apical plasma membrane			Z disc, actin cytoskeleton, nucleus	Z disc	Z disc
	RNA-binding protein Raly OS=Homo sapiens OX=9606 GN=RALY PE=1 SV=1	RALY_HUMAN	RALY	32 kDa	3	0	0.21	INF	Homo sapiens			mRNA processing, mRNA splicing, via spliceosome				mRNA processing, mRNA splicing, via spliceosome							mRNA processing, mRNA splicing, via spliceosome										catalytic step 2 spliceosome, intracellular ribonucleoprotein complex, nucleus		catalytic step 2 spliceosome, intracellular ribonucleoprotein complex, nucleus	catalytic step 2 spliceosome, intracellular ribonucleoprotein complex, nucleus			catalytic step 2 spliceosome					catalytic step 2 spliceosome, nucleus	catalytic step 2 spliceosome
	Interleukin enhancer-binding factor 2 OS=Homo sapiens OX=9606 GN=ILF2 PE=1 SV=2	ILF2_HUMAN	ILF2	43 kDa	2	0	0.35	INF	Homo sapiens			immune response, positive regulation of transcription, DNA-templated, regulation of transcription, DNA-templated, transcription, DNA-templated	positive regulation of transcription, DNA-templated			transcription, DNA-templated				immune response			transcription, DNA-templated						immune response				cytoplasm, intracellular ribonucleoprotein complex, nucleolus, nucleoplasm, nucleus		cytoplasm, intracellular ribonucleoprotein complex, nucleolus, nucleoplasm, nucleus	cytoplasm, intracellular ribonucleoprotein complex, membrane, nucleolus, nucleoplasm, nucleus			intracellular ribonucleoprotein complex	membrane		nucleolus, nucleoplasm		nucleolus, nucleoplasm, nucleus	nucleolus, nucleoplasm
[truncated: 10 more columns]

[truncated: 1 more sheets: Supplementary Figure 8c]
